# Supplementary material for: The prevalence of psychiatric symptoms before the diagnosis of Parkinson’s disease in a nationwide cohort: A comparison to patients with cerebral infarction
Source: PLoS One. 2020 Aug 4;15(8):e0236728. doi: 10.1371/journal.pone.0236728 (PMC7402492; doi:10.1371/journal.pone.0236728)
Supplement: S1 File — (XLSX) [file pone.0236728.s001.xlsx]

## Sheet: Munka1
Case Nr.	ICD-10 code	year of first diagnosis	year of birth	age in the year of diagnosis	gender	recieve of N04 drug before G20 diagnosis	2 year rule
1	I63-I64	2005	1924	81	female		NO
2	I63-I64	2010	1948	62	male		NO
3	G20	2007	1928	79	male		NO
4	I63-I64	2014	1924	90	male		NO
5	I63-I64	2004	1940	64	female		NO
6	I63-I64	2015	1939	76	female		NO
7	I63-I64	2004	1921	83	female		NO
8	I63-I64	2015	1934	81	female		NO
9	I63-I64	2015	1954	61	female		NO
10	G20	2016	1935	81	female	NO	NO
11	I63-I64	2013	1925	88	female		NO
12	I63-I64	2009	1930	79	male		NO
13	I63-I64	2005	1951	54	male		NO
14	I63-I64	2008	1928	80	male		NO
15	I63-I64	2015	1931	84	female		NO
16	I63-I64	2011	1938	73	female		NO
17	I63-I64	2011	1957	54	female		NO
18	I63-I64	2006	1937	69	female		NO
19	I63-I64	2008	1931	77	male		NO
20	I63-I64	2015	1951	64	male		NO
21	I63-I64	2016	1952	64	male		NO
22	G20	2012	1932	80	female	NO	YES
23	I63-I64	2007	1931	76	female		NO
24	I63-I64	2006	1937	69	male		NO
25	I63-I64	2007	1938	69	female		NO
26	I63-I64	2004	1922	82	female		NO
27	I63-I64	2005	1932	73	female		NO
28	I63-I64	2016	1935	81	female		NO
29	I63-I64	2007	1938	69	male		NO
30	I63-I64	2013	1935	78	male		NO
31	I63-I64	2008	1958	50	male		NO
32	I63-I64	2005	1917	88	female		NO
33	I63-I64	2005	1932	73	male		NO
34	I63-I64	2010	1922	88	male		NO
35	I63-I64	2016	1955	61	male		NO
36	I63-I64	2006	1943	63	male		NO
37	G20	2004	1933	71	male		YES
38	I63-I64	2005	1944	61	female		NO
39	I63-I64	2016	1950	66	male		NO
40	I63-I64	2011	1953	58	male		NO
41	I63-I64	2011	1957	54	female		NO
42	I63-I64	2015	1969	46	male		NO
43	I63-I64	2012	1935	77	female		NO
44	I63-I64	2014	1927	87	male		NO
45	I63-I64	2013	1934	79	female		NO
46	I63-I64	2007	1935	72	male		NO
47	I63-I64	2014	1924	90	female		NO
48	I63-I64	2011	1926	85	female		NO
49	I63-I64	2007	1940	67	male		NO
50	I63-I64	2013	1931	82	female		NO
51	I63-I64	2010	1970	40	female		NO
52	I63-I64	2010	1929	81	male		NO
53	I63-I64	2004	1940	64	female		NO
54	I63-I64	2012	1929	83	female		NO
55	I63-I64	2007	1952	55	male		NO
56	I63-I64	2006	1936	70	female		NO
57	I63-I64	2013	1928	85	female		NO
58	I63-I64	2007	1955	52	male		NO
59	I63-I64	2009	1966	43	male		NO
60	I63-I64	2004	1946	58	male		NO
61	I63-I64	2010	1949	61	female		NO
62	G20	2004	1957	47	female		NO
63	I63-I64	2014	1947	67	female		NO
64	I63-I64	2004	1923	81	female		NO
65	I63-I64	2004	1932	72	female		NO
66	I63-I64	2010	1914	96	female		NO
67	I63-I64	2008	1938	70	female		NO
68	I63-I64	2009	1929	80	female		NO
69	I63-I64	2010	1940	70	male		NO
70	I63-I64	2011	1951	60	male		NO
71	I63-I64	2006	1946	60	female		NO
72	G20	2014	1940	74	female	NO	NO
73	I63-I64	2013	1932	81	female		NO
74	I63-I64	2012	1924	88	female		NO
75	I63-I64	2007	1936	71	male		NO
76	I63-I64	2004	1929	75	female		NO
77	I63-I64	2009	1927	82	male		NO
78	I63-I64	2004	1934	70	female		NO
79	G20	2008	1933	75	female	NO	YES
80	I63-I64	2005	1926	79	male		NO
81	I63-I64	2007	1944	63	male		NO
82	I63-I64	2006	1933	73	male		NO
83	I63-I64	2004	1934	70	female		NO
84	I63-I64	2015	1953	62	female		NO
85	I63-I64	2008	1921	87	male		NO
86	G20	2007	1921	86	female		NO
87	I63-I64	2015	1926	89	female		NO
88	I63-I64	2006	1935	71	male		NO
89	G20	2005	1927	78	male		NO
90	I63-I64	2010	1954	56	male		NO
91	I63-I64	2004	1929	75	male		NO
92	I63-I64	2010	1963	47	female		NO
93	I63-I64	2004	1945	59	male		NO
94	I63-I64	2012	1954	58	male		NO
95	I63-I64	2012	1940	72	female		NO
96	I63-I64	2010	1929	81	male		NO
97	I63-I64	2014	1954	60	female		NO
98	I63-I64	2012	1959	53	male		NO
99	I63-I64	2004	1949	55	female		NO
100	I63-I64	2009	1951	58	male		NO
101	I63-I64	2006	1940	66	female		NO
102	I63-I64	2010	1945	65	female		NO
103	I63-I64	2009	1942	67	male		NO
104	I63-I64	2013	1927	86	female		NO
105	I63-I64	2010	1945	65	female		NO
106	I63-I64	2007	1922	85	female		NO
107	I63-I64	2004	1938	66	male		NO
108	I63-I64	2015	1939	76	female		NO
109	I63-I64	2008	1919	89	female		NO
110	I63-I64	2005	1929	76	male		NO
111	I63-I64	2008	1932	76	female		NO
112	I63-I64	2008	1951	57	female		NO
113	I63-I64	2010	1935	75	male		NO
114	I63-I64	2004	1946	58	male		NO
115	I63-I64	2010	1951	59	male		NO
116	I63-I64	2009	1945	64	female		NO
117	I63-I64	2014	1958	56	male		NO
118	I63-I64	2014	1924	90	male		NO
119	I63-I64	2011	1925	86	female		NO
120	I63-I64	2004	1934	70	female		NO
121	I63-I64	2010	1957	53	male		NO
122	I63-I64	2016	1949	67	male		NO
123	I63-I64	2008	1935	73	male		NO
124	I63-I64	2011	1956	55	female		NO
125	G20	2013	1940	73	male	NO	YES
126	I63-I64	2004	1939	65	male		NO
127	I63-I64	2009	1952	57	male		NO
128	I63-I64	2010	1932	78	female		NO
129	I63-I64	2007	1940	67	male		NO
130	I63-I64	2014	1955	59	male		NO
131	I63-I64	2010	1914	96	female		NO
132	I63-I64	2010	1929	81	female		NO
133	I63-I64	2004	1951	53	female		NO
134	I63-I64	2006	1927	79	female		NO
135	I63-I64	2011	1919	92	female		NO
136	I63-I64	2007	1941	66	male		NO
137	I63-I64	2006	1949	57	female		NO
138	I63-I64	2004	1926	78	male		NO
139	I63-I64	2004	1918	86	female		NO
140	I63-I64	2008	1936	72	male		NO
141	G20	2006	1931	75	female		YES
142	I63-I64	2008	1933	75	female		NO
143	I63-I64	2009	1924	85	female		NO
144	G20	2004	1945	59	male	NO	YES
145	I63-I64	2007	1961	46	female		NO
146	I63-I64	2007	1928	79	female		NO
147	I63-I64	2009	1958	51	female		NO
148	I63-I64	2013	1939	74	female		NO
149	I63-I64	2006	1925	81	male		NO
150	G20	2010	1945	65	male	NO	YES
151	I63-I64	2006	1918	88	female		NO
152	I63-I64	2012	1945	67	female		NO
153	I63-I64	2004	1946	58	female		NO
154	I63-I64	2014	1954	60	female		NO
155	I63-I64	2016	1960	56	female		NO
156	I63-I64	2007	1953	54	female		NO
157	I63-I64	2008	1929	79	male		NO
158	I63-I64	2004	1923	81	female		NO
159	I63-I64	2006	1931	75	female		NO
160	I63-I64	2004	1930	74	female		NO
161	I63-I64	2014	1943	71	female		NO
162	I63-I64	2008	1949	59	female		NO
163	G20	2013	1928	85	female	YES	NO
164	I63-I64	2005	1929	76	male		NO
165	I63-I64	2004	1946	58	male		NO
166	I63-I64	2004	1928	76	female		NO
167	I63-I64	2015	1924	91	female		NO
168	I63-I64	2015	1950	65	male		NO
169	I63-I64	2016	1950	66	female		NO
170	I63-I64	2015	1938	77	female		NO
171	I63-I64	2015	1952	63	female		NO
172	I63-I64	2013	1926	87	female		NO
173	I63-I64	2011	1945	66	female		NO
174	I63-I64	2013	1930	83	female		NO
175	I63-I64	2004	1936	68	female		NO
176	I63-I64	2009	1946	63	female		NO
177	I63-I64	2009	1926	83	male		NO
178	I63-I64	2008	1949	59	female		NO
179	I63-I64	2015	1929	86	male		NO
180	I63-I64	2010	1925	85	female		NO
181	I63-I64	2012	1941	71	male		NO
182	I63-I64	2008	1959	49	female		NO
183	I63-I64	2005	1933	72	male		NO
184	I63-I64	2011	1922	89	female		NO
185	I63-I64	2016	1942	74	male		NO
186	I63-I64	2010	1959	51	male		NO
187	G20	2006	1927	79	male	NO	YES
188	I63-I64	2004	1949	55	female		NO
189	I63-I64	2014	1950	64	female		NO
190	I63-I64	2004	1925	79	female		NO
191	I63-I64	2004	1938	66	female		NO
192	I63-I64	2009	1937	72	female		NO
193	I63-I64	2006	1951	55	male		NO
194	I63-I64	2007	1932	75	female		NO
195	G20	2006	1930	76	female	NO	YES
196	G20	2009	1937	72	male	NO	YES
197	I63-I64	2004	1924	80	male		NO
198	I63-I64	2014	1936	78	female		NO
199	I63-I64	2005	1927	78	male		NO
200	I63-I64	2005	1929	76	male		NO
201	I63-I64	2006	1938	68	male		NO
202	I63-I64	2004	1948	56	female		NO
203	G20	2009	1955	54	male	NO	YES
204	I63-I64	2012	1956	56	male		NO
205	I63-I64	2008	1942	66	female		NO
206	G20	2016	1947	69	male	NO	NO
207	G20	2015	1948	67	male	YES	NO
208	I63-I64	2006	1953	53	male		NO
209	G20	2006	1937	69	female		YES
210	I63-I64	2008	1925	83	male		NO
211	I63-I64	2008	1948	60	female		NO
212	I63-I64	2008	1933	75	female		NO
213	I63-I64	2004	1940	64	male		NO
214	I63-I64	2007	1928	79	female		NO
215	I63-I64	2008	1934	74	female		NO
216	I63-I64	2006	1928	78	female		NO
217	I63-I64	2007	1946	61	male		NO
218	I63-I64	2004	1941	63	male		NO
219	I63-I64	2013	1936	77	male		NO
220	I63-I64	2006	1936	70	female		NO
221	I63-I64	2011	1952	59	male		NO
222	I63-I64	2004	1927	77	female		NO
223	I63-I64	2007	1941	66	male		NO
224	I63-I64	2016	1938	78	female		NO
225	G20	2005	1938	67	female	NO	YES
226	I63-I64	2009	1929	80	male		NO
227	I63-I64	2009	1940	69	male		NO
228	I63-I64	2012	1939	73	male		NO
229	I63-I64	2004	1951	53	female		NO
230	I63-I64	2006	1932	74	female		NO
231	I63-I64	2009	1956	53	male		NO
232	I63-I64	2013	1934	79	female		NO
233	I63-I64	2005	1957	48	male		NO
234	I63-I64	2015	1935	80	female		NO
235	I63-I64	2012	1941	71	female		NO
236	I63-I64	2007	1958	49	male		NO
237	G20	2016	1932	84	female		NO
238	I63-I64	2009	1939	70	female		NO
239	I63-I64	2012	1928	84	female		NO
240	I63-I64	2004	1924	80	female		NO
241	I63-I64	2006	1952	54	female		NO
242	I63-I64	2005	1936	69	male		NO
243	I63-I64	2005	1932	73	female		NO
244	I63-I64	2012	1941	71	female		NO
245	I63-I64	2014	1938	76	male		NO
246	G20	2004	1939	65	female		NO
247	I63-I64	2010	1926	84	male		NO
248	I63-I64	2004	1919	85	female		NO
249	I63-I64	2008	1925	83	male		NO
250	I63-I64	2015	1938	77	female		NO
251	I63-I64	2013	1925	88	female		NO
252	I63-I64	2009	1940	69	female		NO
253	I63-I64	2016	1936	80	male		NO
254	I63-I64	2012	1953	59	female		NO
255	I63-I64	2006	1922	84	female		NO
256	I63-I64	2008	1932	76	male		NO
257	G20	2004	1928	76	female		YES
258	I63-I64	2016	1947	69	male		NO
259	I63-I64	2016	1957	59	male		NO
260	I63-I64	2004	1949	55	male		NO
261	I63-I64	2008	1940	68	female		NO
262	I63-I64	2008	1939	69	female		NO
263	I63-I64	2005	1943	62	male		NO
264	I63-I64	2009	1927	82	female		NO
265	I63-I64	2004	1921	83	male		NO
266	I63-I64	2012	1952	60	male		NO
267	I63-I64	2008	1948	60	male		NO
268	I63-I64	2007	1944	63	male		NO
269	I63-I64	2013	1928	85	female		NO
270	I63-I64	2012	1929	83	female		NO
271	I63-I64	2006	1917	89	male		NO
272	I63-I64	2005	1936	69	female		NO
273	I63-I64	2005	1926	79	female		NO
274	I63-I64	2004	1955	49	female		NO
275	I63-I64	2005	1915	90	male		NO
276	G20	2004	1944	60	male		YES
277	I63-I64	2006	1927	79	male		NO
278	I63-I64	2013	1940	73	female		NO
279	I63-I64	2014	1937	77	male		NO
280	I63-I64	2011	1940	71	male		NO
281	I63-I64	2004	1959	45	female		NO
282	I63-I64	2007	1934	73	male		NO
283	G20	2016	1945	71	female	NO	NO
284	I63-I64	2014	1931	83	female		NO
285	I63-I64	2014	1940	74	male		NO
286	I63-I64	2016	1946	70	female		NO
287	I63-I64	2004	1921	83	female		NO
288	I63-I64	2012	1940	72	male		NO
289	G20	2015	1940	75	female		NO
290	G20	2007	1930	77	female	NO	YES
291	G20	2011	1944	67	male	NO	YES
292	I63-I64	2004	1961	43	male		NO
293	I63-I64	2007	1952	55	male		NO
294	G20	2007	1925	82	male		NO
295	G20	2005	1923	82	male		YES
296	I63-I64	2016	1941	75	female		NO
297	I63-I64	2010	1950	60	male		NO
298	I63-I64	2012	1942	70	female		NO
299	I63-I64	2014	1956	58	male		NO
300	I63-I64	2008	1939	69	male		NO
301	G20	2004	1926	78	male		NO
302	I63-I64	2004	1939	65	female		NO
303	I63-I64	2014	1951	63	male		NO
304	I63-I64	2007	1937	70	female		NO
305	I63-I64	2014	1932	82	female		NO
306	I63-I64	2012	1931	81	male		NO
307	I63-I64	2008	1948	60	male		NO
308	G20	2006	1939	67	female	NO	YES
309	G20	2007	1927	80	male		NO
310	I63-I64	2008	1940	68	male		NO
311	I63-I64	2011	1931	80	female		NO
312	I63-I64	2008	1944	64	female		NO
313	I63-I64	2011	1956	55	female		NO
314	I63-I64	2006	1955	51	male		NO
315	I63-I64	2013	1942	71	female		NO
316	I63-I64	2007	1927	80	female		NO
317	I63-I64	2013	1924	89	male		NO
318	I63-I64	2007	1937	70	male		NO
319	G20	2007	1930	77	male	NO	YES
320	G20	2004	1924	80	male		YES
321	I63-I64	2016	1954	62	female		NO
322	I63-I64	2016	1948	68	female		NO
323	I63-I64	2015	1941	74	female		NO
324	I63-I64	2005	1945	60	female		NO
325	I63-I64	2004	1942	62	male		NO
326	I63-I64	2009	1914	95	female		NO
327	I63-I64	2016	1949	67	female		NO
328	I63-I64	2006	1933	73	male		NO
329	I63-I64	2012	1943	69	male		NO
330	I63-I64	2016	1955	61	female		NO
331	I63-I64	2015	1938	77	male		NO
332	I63-I64	2008	1949	59	female		NO
333	I63-I64	2007	1957	50	female		NO
334	I63-I64	2004	1922	82	female		NO
335	I63-I64	2005	1947	58	male		NO
336	I63-I64	2010	1928	82	male		NO
337	I63-I64	2010	1949	61	male		NO
338	I63-I64	2013	1963	50	male		NO
339	I63-I64	2010	1928	82	female		NO
340	I63-I64	2009	1956	53	female		NO
341	G20	2009	1937	72	male	NO	YES
342	I63-I64	2016	1940	76	female		NO
343	I63-I64	2005	1924	81	female		NO
344	I63-I64	2016	1966	50	female		NO
345	G20	2013	1940	73	female	NO	YES
346	I63-I64	2008	1923	85	male		NO
347	I63-I64	2005	1950	55	female		NO
348	I63-I64	2011	1956	55	male		NO
349	I63-I64	2004	1921	83	female		NO
350	I63-I64	2010	1947	63	female		NO
351	I63-I64	2007	1934	73	male		NO
352	G20	2007	1924	83	male	NO	YES
353	I63-I64	2005	1952	53	female		NO
354	G20	2005	1944	61	male	NO	YES
355	I63-I64	2010	1940	70	male		NO
356	I63-I64	2006	1933	73	female		NO
357	I63-I64	2010	1928	82	female		NO
358	I63-I64	2007	1945	62	female		NO
359	I63-I64	2012	1955	57	male		NO
360	I63-I64	2013	1951	62	male		NO
361	G20	2016	1940	76	female	NO	NO
362	I63-I64	2007	1938	69	male		NO
363	I63-I64	2007	1920	87	female		NO
364	I63-I64	2008	1929	79	female		NO
365	I63-I64	2008	1926	82	female		NO
366	I63-I64	2008	1941	67	male		NO
367	I63-I64	2011	1948	63	female		NO
368	I63-I64	2008	1931	77	male		NO
369	I63-I64	2004	1919	85	female		NO
370	I63-I64	2009	1947	62	female		NO
371	I63-I64	2016	1966	50	female		NO
372	G20	2005	1925	80	male		YES
373	I63-I64	2011	1938	73	female		NO
374	I63-I64	2004	1956	48	male		NO
375	G20	2010	1932	78	male	YES	YES
376	I63-I64	2010	1945	65	female		NO
377	I63-I64	2007	1949	58	male		NO
378	I63-I64	2004	1935	69	female		NO
379	I63-I64	2004	1918	86	female		NO
380	I63-I64	2004	1944	60	female		NO
381	I63-I64	2008	1939	69	male		NO
382	I63-I64	2006	1939	67	female		NO
383	I63-I64	2009	1923	86	male		NO
384	I63-I64	2005	1943	62	male		NO
385	I63-I64	2004	1935	69	male		NO
386	I63-I64	2007	1924	83	female		NO
387	G20	2015	1936	79	female	NO	YES
388	I63-I64	2016	1932	84	female		NO
389	I63-I64	2004	1925	79	female		NO
390	I63-I64	2012	1945	67	male		NO
391	I63-I64	2005	1958	47	female		NO
392	I63-I64	2007	1936	71	male		NO
393	I63-I64	2011	1925	86	female		NO
394	I63-I64	2005	1945	60	male		NO
395	I63-I64	2004	1958	46	female		NO
396	I63-I64	2008	1957	51	female		NO
397	I63-I64	2016	1947	69	male		NO
398	I63-I64	2014	1949	65	male		NO
399	I63-I64	2015	1950	65	male		NO
400	G20	2004	1939	65	female		NO
401	G20	2005	1931	74	male		YES
402	G20	2011	1939	72	female	NO	YES
403	I63-I64	2006	1926	80	female		NO
404	I63-I64	2008	1924	84	male		NO
405	I63-I64	2013	1957	56	female		NO
406	I63-I64	2016	1931	85	female		NO
407	I63-I64	2006	1931	75	male		NO
408	I63-I64	2004	1951	53	female		NO
409	I63-I64	2004	1945	59	female		NO
410	I63-I64	2005	1937	68	female		NO
411	I63-I64	2005	1941	64	female		NO
412	I63-I64	2007	1937	70	female		NO
413	I63-I64	2009	1946	63	male		NO
414	I63-I64	2009	1930	79	female		NO
415	I63-I64	2008	1919	89	female		NO
416	I63-I64	2005	1923	82	female		NO
417	I63-I64	2004	1910	94	female		NO
418	I63-I64	2016	1949	67	female		NO
419	I63-I64	2012	1933	79	male		NO
420	I63-I64	2004	1926	78	female		NO
421	I63-I64	2004	1921	83	male		NO
422	I63-I64	2012	1962	50	male		NO
423	I63-I64	2008	1942	66	male		NO
424	I63-I64	2014	1969	45	male		NO
425	I63-I64	2010	1945	65	female		NO
426	I63-I64	2008	1940	68	male		NO
427	I63-I64	2010	1931	79	female		NO
428	I63-I64	2008	1927	81	female		NO
429	I63-I64	2016	1940	76	male		NO
430	G20	2007	1942	65	male		NO
431	I63-I64	2004	1949	55	male		NO
432	I63-I64	2007	1952	55	female		NO
433	I63-I64	2014	1961	53	female		NO
434	G20	2006	1931	75	male		NO
435	I63-I64	2004	1939	65	female		NO
436	I63-I64	2006	1930	76	female		NO
437	I63-I64	2006	1952	54	male		NO
438	G20	2014	1936	78	female	NO	YES
439	I63-I64	2006	1933	73	male		NO
440	I63-I64	2016	1976	40	male		NO
441	I63-I64	2013	1956	57	male		NO
442	I63-I64	2011	1941	70	male		NO
443	G20	2007	1932	75	male	NO	YES
444	I63-I64	2006	1956	50	female		NO
445	I63-I64	2013	1951	62	male		NO
446	I63-I64	2013	1952	61	female		NO
447	I63-I64	2004	1953	51	male		NO
448	G20	2004	1934	70	male		YES
449	I63-I64	2004	1920	84	female		NO
450	I63-I64	2009	1944	65	female		NO
451	I63-I64	2006	1947	59	male		NO
452	I63-I64	2014	1921	93	male		NO
453	I63-I64	2006	1923	83	male		NO
454	I63-I64	2016	1940	76	male		NO
455	I63-I64	2007	1964	43	male		NO
456	I63-I64	2009	1921	88	female		NO
457	I63-I64	2010	1946	64	female		NO
458	I63-I64	2013	1931	82	female		NO
459	I63-I64	2014	1942	72	female		NO
460	I63-I64	2014	1947	67	female		NO
461	I63-I64	2010	1925	85	female		NO
462	G20	2014	1919	95	male		NO
463	G20	2013	1956	57	female	NO	YES
464	I63-I64	2008	1939	69	male		NO
465	I63-I64	2005	1924	81	female		NO
466	I63-I64	2006	1939	67	female		NO
467	I63-I64	2015	1939	76	female		NO
468	I63-I64	2012	1951	61	male		NO
469	I63-I64	2014	1950	64	male		NO
470	I63-I64	2010	1964	46	female		NO
471	I63-I64	2006	1936	70	female		NO
472	I63-I64	2011	1947	64	female		NO
473	I63-I64	2014	1950	64	male		NO
474	I63-I64	2015	1934	81	male		NO
475	I63-I64	2016	1946	70	female		NO
476	I63-I64	2006	1923	83	female		NO
477	I63-I64	2009	1933	76	female		NO
478	I63-I64	2009	1954	55	female		NO
479	G20	2014	1936	78	male		YES
480	I63-I64	2007	1958	49	male		NO
481	I63-I64	2015	1974	41	female		NO
482	I63-I64	2014	1953	61	male		NO
483	I63-I64	2015	1939	76	female		NO
484	I63-I64	2007	1932	75	male		NO
485	G20	2006	1927	79	female		NO
486	I63-I64	2009	1933	76	female		NO
487	I63-I64	2011	1929	82	female		NO
488	I63-I64	2012	1942	70	male		NO
489	I63-I64	2013	1938	75	female		NO
490	I63-I64	2004	1926	78	male		NO
491	I63-I64	2006	1951	55	male		NO
492	I63-I64	2004	1958	46	female		NO
493	G20	2004	1923	81	male		YES
494	G20	2007	1934	73	male	NO	YES
495	I63-I64	2005	1915	90	female		NO
496	G20	2013	1949	64	female		NO
497	I63-I64	2012	1928	84	female		NO
498	I63-I64	2012	1950	62	female		NO
499	I63-I64	2004	1919	85	male		NO
500	I63-I64	2005	1920	85	male		NO
501	G20	2004	1925	79	female		NO
502	I63-I64	2007	1947	60	male		NO
503	I63-I64	2011	1936	75	female		NO
504	I63-I64	2016	1955	61	female		NO
505	I63-I64	2007	1933	74	male		NO
506	I63-I64	2013	1954	59	female		NO
507	I63-I64	2009	1937	72	female		NO
508	I63-I64	2015	1957	58	female		NO
509	I63-I64	2011	1935	76	female		NO
510	I63-I64	2008	1942	66	male		NO
511	G20	2011	1928	83	male	NO	YES
512	I63-I64	2005	1926	79	female		NO
513	I63-I64	2005	1938	67	female		NO
514	I63-I64	2009	1928	81	male		NO
515	I63-I64	2013	1952	61	female		NO
516	I63-I64	2006	1930	76	female		NO
517	I63-I64	2004	1933	71	female		NO
518	I63-I64	2016	1938	78	female		NO
519	I63-I64	2005	1929	76	male		NO
520	I63-I64	2011	1944	67	male		NO
521	I63-I64	2004	1928	76	female		NO
522	I63-I64	2009	1932	77	male		NO
523	I63-I64	2007	1922	85	female		NO
524	I63-I64	2006	1952	54	male		NO
525	I63-I64	2016	1928	88	female		NO
526	I63-I64	2005	1930	75	male		NO
527	I63-I64	2004	1945	59	male		NO
528	I63-I64	2016	1941	75	male		NO
529	G20	2011	1924	87	female		NO
530	I63-I64	2010	1938	72	male		NO
531	I63-I64	2010	1935	75	male		NO
532	I63-I64	2004	1938	66	female		NO
533	I63-I64	2004	1957	47	male		NO
534	I63-I64	2016	1946	70	female		NO
535	I63-I64	2005	1941	64	male		NO
536	I63-I64	2008	1936	72	female		NO
537	I63-I64	2008	1968	40	male		NO
538	I63-I64	2004	1940	64	male		NO
539	I63-I64	2015	1952	63	male		NO
540	I63-I64	2009	1959	50	female		NO
541	I63-I64	2010	1952	58	male		NO
542	G20	2007	1955	52	male	NO	YES
543	I63-I64	2012	1934	78	male		NO
544	I63-I64	2008	1957	51	male		NO
545	I63-I64	2010	1925	85	female		NO
546	I63-I64	2016	1938	78	female		NO
547	I63-I64	2016	1948	68	female		NO
548	I63-I64	2012	1930	82	female		NO
549	I63-I64	2010	1934	76	male		NO
550	I63-I64	2004	1924	80	male		NO
551	G20	2006	1926	80	male	NO	YES
552	I63-I64	2011	1930	81	male		NO
553	I63-I64	2011	1928	83	male		NO
554	I63-I64	2011	1959	52	male		NO
555	I63-I64	2005	1926	79	male		NO
556	I63-I64	2016	1952	64	male		NO
557	I63-I64	2010	1932	78	male		NO
558	I63-I64	2010	1954	56	female		NO
559	I63-I64	2010	1943	67	female		NO
560	I63-I64	2004	1961	43	male		NO
561	I63-I64	2007	1936	71	male		NO
562	I63-I64	2014	1955	59	male		NO
563	I63-I64	2014	1930	84	male		NO
564	I63-I64	2015	1928	87	female		NO
565	I63-I64	2014	1963	51	male		NO
566	I63-I64	2016	1948	68	male		NO
567	I63-I64	2004	1944	60	female		NO
568	I63-I64	2005	1939	66	female		NO
569	I63-I64	2016	1964	52	female		NO
570	I63-I64	2016	1930	86	male		NO
571	I63-I64	2015	1939	76	male		NO
572	I63-I64	2011	1934	77	male		NO
573	I63-I64	2005	1933	72	female		NO
574	I63-I64	2009	1930	79	male		NO
575	I63-I64	2011	1919	92	male		NO
576	I63-I64	2016	1956	60	female		NO
577	I63-I64	2013	1943	70	male		NO
578	I63-I64	2004	1932	72	male		NO
579	I63-I64	2012	1955	57	female		NO
580	I63-I64	2005	1934	71	female		NO
581	I63-I64	2011	1937	74	female		NO
582	I63-I64	2005	1958	47	female		NO
583	I63-I64	2015	1943	72	male		NO
584	I63-I64	2014	1967	47	female		NO
585	I63-I64	2008	1944	64	male		NO
586	I63-I64	2015	1953	62	female		NO
587	I63-I64	2009	1936	73	female		NO
588	I63-I64	2009	1931	78	male		NO
589	I63-I64	2008	1945	63	male		NO
590	I63-I64	2008	1915	93	female		NO
591	I63-I64	2004	1945	59	male		NO
592	I63-I64	2013	1929	84	female		NO
593	I63-I64	2012	1949	63	female		NO
594	I63-I64	2012	1938	74	male		NO
595	I63-I64	2016	1928	88	female		NO
596	I63-I64	2005	1926	79	female		NO
597	I63-I64	2009	1948	61	male		NO
598	I63-I64	2005	1927	78	male		NO
599	I63-I64	2011	1936	75	female		NO
600	I63-I64	2006	1927	79	female		NO
601	G20	2006	1938	68	female	NO	YES
602	I63-I64	2009	1952	57	female		NO
603	I63-I64	2007	1938	69	female		NO
604	I63-I64	2010	1934	76	male		NO
605	I63-I64	2004	1942	62	female		NO
606	I63-I64	2005	1929	76	female		NO
607	I63-I64	2007	1957	50	male		NO
608	I63-I64	2012	1953	59	female		NO
609	I63-I64	2011	1937	74	female		NO
610	I63-I64	2015	1923	92	female		NO
611	I63-I64	2013	1931	82	female		NO
612	G20	2014	1936	78	female	NO	YES
613	G20	2008	1954	54	male	NO	YES
614	I63-I64	2005	1943	62	male		NO
615	I63-I64	2009	1935	74	female		NO
616	I63-I64	2005	1930	75	female		NO
617	I63-I64	2013	1936	77	female		NO
618	G20	2010	1939	71	female	NO	YES
619	I63-I64	2010	1943	67	female		NO
620	I63-I64	2007	1920	87	female		NO
621	I63-I64	2014	1944	70	female		NO
622	I63-I64	2016	1964	52	female		NO
623	I63-I64	2012	1941	71	female		NO
624	I63-I64	2004	1932	72	male		NO
625	I63-I64	2016	1941	75	female		NO
626	G20	2012	1941	71	female	NO	YES
627	I63-I64	2015	1938	77	male		NO
628	I63-I64	2013	1924	89	female		NO
629	I63-I64	2011	1941	70	female		NO
630	I63-I64	2016	1944	72	male		NO
631	I63-I64	2012	1959	53	female		NO
632	I63-I64	2007	1960	47	female		NO
633	I63-I64	2015	1944	71	female		NO
634	G20	2015	1944	71	male	NO	NO
635	I63-I64	2009	1916	93	female		NO
636	G20	2007	1934	73	female	NO	YES
637	I63-I64	2014	1941	73	female		NO
638	I63-I64	2006	1923	83	male		NO
639	I63-I64	2012	1933	79	male		NO
640	I63-I64	2009	1954	55	male		NO
641	I63-I64	2006	1940	66	female		NO
642	G20	2012	1944	68	male	NO	YES
643	I63-I64	2010	1955	55	male		NO
644	I63-I64	2014	1947	67	male		NO
645	I63-I64	2016	1937	79	male		NO
646	I63-I64	2005	1926	79	female		NO
647	I63-I64	2011	1955	56	male		NO
648	G20	2012	1945	67	male		NO
649	I63-I64	2013	1939	74	male		NO
650	I63-I64	2004	1917	87	female		NO
651	I63-I64	2013	1938	75	female		NO
652	I63-I64	2015	1923	92	female		NO
653	I63-I64	2007	1929	78	male		NO
654	I63-I64	2012	1957	55	female		NO
655	I63-I64	2010	1956	54	female		NO
656	I63-I64	2006	1934	72	female		NO
657	I63-I64	2016	1945	71	male		NO
658	I63-I64	2006	1943	63	male		NO
659	G20	2009	1933	76	female		NO
660	I63-I64	2013	1958	55	female		NO
661	I63-I64	2005	1945	60	male		NO
662	I63-I64	2004	1938	66	female		NO
663	I63-I64	2007	1951	56	female		NO
664	I63-I64	2004	1913	91	male		NO
665	I63-I64	2014	1952	62	female		NO
666	I63-I64	2005	1928	77	female		NO
667	I63-I64	2007	1933	74	male		NO
668	I63-I64	2015	1946	69	male		NO
669	I63-I64	2012	1955	57	female		NO
670	I63-I64	2009	1934	75	male		NO
671	I63-I64	2015	1934	81	female		NO
672	G20	2004	1932	72	male		YES
673	I63-I64	2016	1937	79	female		NO
674	I63-I64	2013	1948	65	female		NO
675	I63-I64	2016	1942	74	male		NO
676	I63-I64	2009	1944	65	female		NO
677	G20	2011	1928	83	female	NO	NO
678	I63-I64	2009	1941	68	female		NO
679	I63-I64	2004	1948	56	male		NO
680	I63-I64	2016	1962	54	female		NO
681	I63-I64	2006	1927	79	male		NO
682	I63-I64	2004	1957	47	male		NO
683	I63-I64	2005	1931	74	male		NO
684	I63-I64	2007	1931	76	female		NO
685	I63-I64	2004	1927	77	male		NO
686	I63-I64	2004	1929	75	male		NO
687	I63-I64	2006	1927	79	female		NO
688	I63-I64	2008	1932	76	male		NO
689	I63-I64	2009	1969	40	male		NO
690	I63-I64	2015	1940	75	female		NO
691	I63-I64	2013	1948	65	male		NO
692	G20	2004	1951	53	male	NO	YES
693	I63-I64	2004	1937	67	male		NO
694	G20	2005	1916	89	female		NO
695	I63-I64	2004	1928	76	female		NO
696	I63-I64	2007	1947	60	female		NO
697	I63-I64	2004	1932	72	female		NO
698	I63-I64	2008	1932	76	female		NO
699	I63-I64	2004	1923	81	female		NO
700	I63-I64	2009	1930	79	female		NO
701	G20	2012	1931	81	male	NO	YES
702	I63-I64	2004	1942	62	female		NO
703	G20	2004	1926	78	female	NO	YES
704	I63-I64	2014	1952	62	male		NO
705	G20	2012	1954	58	female	NO	YES
706	G20	2005	1935	70	male		NO
707	I63-I64	2012	1931	81	male		NO
708	I63-I64	2013	1967	46	male		NO
709	I63-I64	2005	1943	62	male		NO
710	I63-I64	2008	1921	87	male		NO
711	I63-I64	2009	1925	84	female		NO
712	I63-I64	2013	1956	57	female		NO
713	I63-I64	2016	1958	58	male		NO
714	I63-I64	2004	1931	73	male		NO
715	I63-I64	2004	1929	75	female		NO
716	I63-I64	2010	1951	59	male		NO
717	G20	2004	1939	65	female	NO	YES
718	I63-I64	2005	1919	86	female		NO
719	I63-I64	2004	1950	54	male		NO
720	I63-I64	2014	1927	87	female		NO
721	I63-I64	2009	1955	54	female		NO
722	I63-I64	2012	1937	75	female		NO
723	I63-I64	2008	1950	58	female		NO
724	I63-I64	2004	1928	76	female		NO
725	I63-I64	2013	1956	57	male		NO
726	I63-I64	2005	1922	83	female		NO
727	G20	2011	1931	80	male	NO	YES
728	I63-I64	2014	1946	68	male		NO
729	I63-I64	2005	1936	69	male		NO
730	I63-I64	2008	1949	59	male		NO
731	I63-I64	2006	1940	66	female		NO
732	I63-I64	2007	1924	83	female		NO
733	I63-I64	2008	1921	87	female		NO
734	I63-I64	2007	1925	82	female		NO
735	I63-I64	2014	1945	69	female		NO
736	I63-I64	2009	1950	59	female		NO
737	I63-I64	2004	1936	68	male		NO
738	I63-I64	2005	1922	83	female		NO
739	I63-I64	2012	1942	70	male		NO
740	I63-I64	2016	1937	79	male		NO
741	I63-I64	2014	1953	61	female		NO
742	G20	2004	1925	79	male		NO
743	I63-I64	2014	1941	73	male		NO
744	I63-I64	2004	1953	51	female		NO
745	I63-I64	2005	1937	68	female		NO
746	I63-I64	2011	1935	76	female		NO
747	I63-I64	2008	1940	68	male		NO
748	I63-I64	2004	1935	69	female		NO
749	I63-I64	2004	1928	76	female		NO
750	I63-I64	2004	1930	74	female		NO
751	I63-I64	2015	1948	67	male		NO
752	I63-I64	2016	1954	62	female		NO
753	I63-I64	2005	1948	57	female		NO
754	I63-I64	2006	1931	75	male		NO
755	I63-I64	2010	1928	82	male		NO
756	G20	2004	1935	69	female		YES
757	I63-I64	2007	1940	67	male		NO
758	I63-I64	2010	1935	75	female		NO
759	I63-I64	2016	1920	96	female		NO
760	I63-I64	2010	1952	58	female		NO
761	I63-I64	2008	1932	76	female		NO
762	I63-I64	2010	1937	73	female		NO
763	I63-I64	2009	1936	73	female		NO
764	I63-I64	2007	1936	71	female		NO
765	I63-I64	2015	1957	58	male		NO
766	I63-I64	2015	1958	57	male		NO
767	I63-I64	2015	1971	44	female		NO
768	I63-I64	2007	1954	53	male		NO
769	I63-I64	2009	1925	84	female		NO
770	I63-I64	2012	1929	83	male		NO
771	I63-I64	2009	1922	87	male		NO
772	I63-I64	2007	1946	61	female		NO
773	I63-I64	2006	1926	80	female		NO
774	I63-I64	2004	1926	78	male		NO
775	I63-I64	2004	1925	79	male		NO
776	I63-I64	2004	1948	56	male		NO
777	G20	2006	1931	75	female		YES
778	I63-I64	2008	1924	84	female		NO
779	I63-I64	2006	1942	64	male		NO
780	I63-I64	2013	1947	66	female		NO
781	G20	2004	1925	79	female	NO	YES
782	I63-I64	2013	1929	84	female		NO
783	I63-I64	2008	1921	87	female		NO
784	I63-I64	2007	1925	82	female		NO
785	G20	2015	1932	83	female	NO	YES
786	G20	2009	1925	84	male		NO
787	I63-I64	2004	1942	62	female		NO
788	I63-I64	2004	1956	48	male		NO
789	I63-I64	2012	1927	85	female		NO
790	I63-I64	2008	1958	50	male		NO
791	G20	2004	1934	70	male		YES
792	I63-I64	2005	1942	63	female		NO
793	I63-I64	2012	1960	52	female		NO
794	I63-I64	2008	1926	82	female		NO
795	I63-I64	2011	1940	71	female		NO
796	I63-I64	2013	1944	69	male		NO
797	I63-I64	2008	1943	65	female		NO
798	I63-I64	2004	1931	73	female		NO
799	I63-I64	2016	1934	82	female		NO
800	I63-I64	2012	1922	90	female		NO
801	I63-I64	2007	1933	74	male		NO
802	I63-I64	2014	1943	71	male		NO
803	G20	2016	1936	80	male	NO	NO
804	I63-I64	2007	1955	52	female		NO
805	I63-I64	2012	1927	85	male		NO
806	I63-I64	2010	1934	76	male		NO
807	I63-I64	2005	1938	67	male		NO
808	I63-I64	2015	1925	90	female		NO
809	I63-I64	2015	1958	57	female		NO
810	G20	2004	1926	78	female	NO	YES
811	I63-I64	2005	1922	83	female		NO
812	I63-I64	2013	1934	79	male		NO
813	I63-I64	2013	1944	69	male		NO
814	I63-I64	2006	1931	75	male		NO
815	I63-I64	2013	1957	56	male		NO
816	I63-I64	2008	1921	87	female		NO
817	I63-I64	2006	1952	54	female		NO
818	I63-I64	2009	1952	57	female		NO
819	I63-I64	2009	1955	54	male		NO
820	I63-I64	2007	1966	41	male		NO
821	I63-I64	2013	1956	57	female		NO
822	G20	2005	1924	81	female		YES
823	I63-I64	2006	1934	72	male		NO
824	I63-I64	2012	1950	62	male		NO
825	I63-I64	2005	1920	85	female		NO
826	I63-I64	2005	1929	76	female		NO
827	I63-I64	2004	1940	64	female		NO
828	I63-I64	2004	1932	72	female		NO
829	I63-I64	2006	1938	68	male		NO
830	I63-I64	2008	1963	45	male		NO
831	G20	2012	1955	57	male	YES	NO
832	I63-I64	2006	1945	61	male		NO
833	I63-I64	2005	1916	89	female		NO
834	I63-I64	2004	1938	66	male		NO
835	I63-I64	2005	1941	64	male		NO
836	G20	2005	1921	84	female	NO	YES
837	I63-I64	2011	1922	89	male		NO
838	G20	2013	1935	78	female	NO	YES
839	I63-I64	2013	1952	61	female		NO
840	I63-I64	2013	1927	86	female		NO
841	I63-I64	2007	1931	76	male		NO
842	I63-I64	2011	1926	85	female		NO
843	I63-I64	2004	1932	72	male		NO
844	I63-I64	2008	1923	85	female		NO
845	I63-I64	2005	1931	74	male		NO
846	G20	2015	1929	86	male	NO	YES
847	I63-I64	2007	1945	62	female		NO
848	I63-I64	2007	1934	73	male		NO
849	I63-I64	2008	1955	53	female		NO
850	I63-I64	2014	1939	75	female		NO
851	I63-I64	2012	1951	61	female		NO
852	I63-I64	2004	1925	79	female		NO
853	I63-I64	2008	1951	57	female		NO
854	I63-I64	2015	1937	78	female		NO
855	I63-I64	2006	1923	83	male		NO
856	I63-I64	2004	1919	85	female		NO
857	I63-I64	2015	1955	60	male		NO
858	I63-I64	2016	1941	75	female		NO
859	G20	2015	1936	79	female	NO	YES
860	I63-I64	2004	1950	54	female		NO
861	I63-I64	2012	1932	80	male		NO
862	I63-I64	2007	1962	45	male		NO
863	I63-I64	2010	1942	68	male		NO
864	I63-I64	2006	1941	65	male		NO
865	I63-I64	2006	1931	75	female		NO
866	I63-I64	2006	1945	61	female		NO
867	I63-I64	2008	1927	81	female		NO
868	I63-I64	2009	1926	83	female		NO
869	I63-I64	2004	1943	61	female		NO
870	I63-I64	2005	1944	61	male		NO
871	I63-I64	2012	1934	78	male		NO
872	I63-I64	2015	1947	68	female		NO
873	I63-I64	2008	1958	50	female		NO
874	I63-I64	2009	1952	57	male		NO
875	G20	2005	1921	84	male		NO
876	I63-I64	2005	1933	72	female		NO
877	G20	2011	1938	73	male		NO
878	I63-I64	2007	1913	94	female		NO
879	I63-I64	2013	1951	62	male		NO
880	I63-I64	2011	1970	41	male		NO
881	I63-I64	2012	1940	72	female		NO
882	G20	2008	1932	76	female		YES
883	I63-I64	2015	1941	74	male		NO
884	G20	2013	1959	54	female	YES	YES
885	I63-I64	2004	1931	73	male		NO
886	I63-I64	2009	1930	79	female		NO
887	I63-I64	2005	1927	78	female		NO
888	I63-I64	2016	1944	72	female		NO
889	I63-I64	2004	1944	60	female		NO
890	I63-I64	2012	1948	64	female		NO
891	G20	2005	1930	75	female		YES
892	I63-I64	2016	1943	73	male		NO
893	I63-I64	2004	1943	61	female		NO
894	G20	2014	1934	80	female	NO	NO
895	G20	2005	1953	52	female		NO
896	G20	2004	1912	92	male		NO
897	I63-I64	2005	1927	78	male		NO
898	I63-I64	2008	1925	83	male		NO
899	I63-I64	2008	1937	71	female		NO
900	I63-I64	2008	1922	86	female		NO
901	I63-I64	2006	1933	73	male		NO
902	I63-I64	2007	1944	63	male		NO
903	I63-I64	2014	1953	61	female		NO
904	I63-I64	2004	1927	77	female		NO
905	I63-I64	2014	1943	71	male		NO
906	I63-I64	2004	1932	72	female		NO
907	G20	2008	1942	66	male	NO	YES
908	I63-I64	2015	1934	81	female		NO
909	I63-I64	2012	1953	59	male		NO
910	I63-I64	2006	1939	67	female		NO
911	I63-I64	2008	1956	52	female		NO
912	G20	2011	1931	80	male	NO	YES
913	I63-I64	2009	1951	58	female		NO
914	I63-I64	2004	1955	49	male		NO
915	I63-I64	2006	1955	51	female		NO
916	I63-I64	2004	1923	81	female		NO
917	I63-I64	2008	1964	44	female		NO
918	G20	2004	1926	78	female		NO
919	I63-I64	2008	1943	65	male		NO
920	I63-I64	2004	1936	68	male		NO
921	I63-I64	2009	1928	81	male		NO
922	I63-I64	2015	1941	74	female		NO
923	I63-I64	2016	1962	54	male		NO
924	I63-I64	2014	1958	56	male		NO
925	I63-I64	2012	1953	59	female		NO
926	I63-I64	2006	1946	60	female		NO
927	I63-I64	2009	1957	52	male		NO
928	I63-I64	2004	1935	69	male		NO
929	I63-I64	2013	1924	89	female		NO
930	I63-I64	2004	1952	52	female		NO
931	G20	2006	1940	66	female	NO	YES
932	I63-I64	2014	1947	67	male		NO
933	I63-I64	2011	1949	62	male		NO
934	G20	2015	1944	71	female	NO	NO
935	G20	2012	1938	74	female	NO	YES
936	G20	2010	1927	83	male	YES	NO
937	I63-I64	2010	1928	82	female		NO
938	I63-I64	2013	1966	47	male		NO
939	I63-I64	2007	1921	86	female		NO
940	I63-I64	2016	1945	71	female		NO
941	I63-I64	2007	1951	56	male		NO
942	I63-I64	2015	1937	78	male		NO
943	G20	2009	1935	74	female	NO	YES
944	I63-I64	2014	1936	78	female		NO
945	I63-I64	2006	1960	46	male		NO
946	I63-I64	2012	1956	56	female		NO
947	I63-I64	2006	1928	78	female		NO
948	I63-I64	2004	1923	81	female		NO
949	I63-I64	2005	1916	89	male		NO
950	I63-I64	2008	1932	76	male		NO
951	I63-I64	2008	1963	45	female		NO
952	I63-I64	2015	1939	76	female		NO
953	G20	2011	1935	76	female	YES	NO
954	I63-I64	2005	1928	77	male		NO
955	I63-I64	2009	1962	47	male		NO
956	I63-I64	2009	1925	84	male		NO
957	I63-I64	2009	1954	55	female		NO
958	I63-I64	2010	1926	84	male		NO
959	G20	2008	1923	85	male		NO
960	I63-I64	2016	1952	64	male		NO
961	I63-I64	2012	1961	51	male		NO
962	I63-I64	2014	1955	59	female		NO
963	I63-I64	2006	1912	94	female		NO
964	I63-I64	2007	1954	53	male		NO
965	I63-I64	2009	1930	79	male		NO
966	I63-I64	2004	1926	78	female		NO
967	I63-I64	2010	1952	58	male		NO
968	I63-I64	2006	1923	83	female		NO
969	I63-I64	2014	1938	76	female		NO
970	I63-I64	2007	1938	69	female		NO
971	I63-I64	2014	1939	75	male		NO
972	I63-I64	2005	1940	65	female		NO
973	I63-I64	2006	1925	81	male		NO
974	I63-I64	2015	1955	60	male		NO
975	G20	2007	1923	84	female	NO	YES
976	I63-I64	2011	1946	65	male		NO
977	I63-I64	2011	1928	83	male		NO
978	I63-I64	2008	1956	52	male		NO
979	I63-I64	2005	1940	65	female		NO
980	I63-I64	2006	1945	61	male		NO
981	I63-I64	2004	1954	50	male		NO
982	I63-I64	2006	1935	71	female		NO
983	I63-I64	2012	1933	79	female		NO
984	I63-I64	2007	1930	77	female		NO
985	I63-I64	2007	1948	59	male		NO
986	I63-I64	2015	1953	62	female		NO
987	I63-I64	2014	1941	73	female		NO
988	I63-I64	2007	1951	56	male		NO
989	I63-I64	2013	1962	51	female		NO
990	I63-I64	2004	1925	79	female		NO
991	G20	2012	1947	65	female	NO	YES
992	I63-I64	2014	1945	69	male		NO
993	I63-I64	2006	1929	77	male		NO
994	I63-I64	2015	1949	66	female		NO
995	I63-I64	2011	1971	40	female		NO
996	I63-I64	2007	1930	77	female		NO
997	I63-I64	2004	1946	58	male		NO
998	I63-I64	2011	1943	68	male		NO
999	I63-I64	2009	1943	66	female		NO
1000	I63-I64	2010	1929	81	female		NO
1001	I63-I64	2009	1950	59	male		NO
1002	I63-I64	2006	1957	49	female		NO
1003	I63-I64	2012	1939	73	female		NO
1004	I63-I64	2013	1936	77	female		NO
1005	I63-I64	2016	1925	91	female		NO
1006	I63-I64	2012	1960	52	male		NO
1007	I63-I64	2014	1930	84	female		NO
1008	I63-I64	2013	1930	83	male		NO
1009	I63-I64	2008	1927	81	female		NO
1010	I63-I64	2007	1921	86	male		NO
1011	I63-I64	2014	1943	71	female		NO
1012	I63-I64	2008	1934	74	female		NO
1013	I63-I64	2014	1926	88	female		NO
1014	I63-I64	2006	1927	79	male		NO
1015	I63-I64	2014	1943	71	female		NO
1016	I63-I64	2013	1937	76	female		NO
1017	G20	2016	1950	66	male	NO	NO
1018	G20	2009	1932	77	female	NO	YES
1019	G20	2006	1930	76	male		YES
1020	I63-I64	2012	1948	64	male		NO
1021	I63-I64	2016	1944	72	female		NO
1022	I63-I64	2006	1940	66	male		NO
1023	I63-I64	2011	1951	60	female		NO
1024	I63-I64	2004	1921	83	female		NO
1025	I63-I64	2009	1945	64	male		NO
1026	I63-I64	2005	1923	82	female		NO
1027	G20	2007	1923	84	female	NO	YES
1028	I63-I64	2013	1955	58	female		NO
1029	G20	2005	1923	82	male		YES
1030	I63-I64	2006	1938	68	female		NO
1031	I63-I64	2014	1953	61	female		NO
1032	G20	2004	1921	83	male		NO
1033	I63-I64	2004	1920	84	female		NO
1034	G20	2004	1939	65	female	NO	YES
1035	I63-I64	2014	1942	72	female		NO
1036	I63-I64	2015	1944	71	male		NO
1037	I63-I64	2008	1949	59	male		NO
1038	I63-I64	2016	1916	100	male		NO
1039	I63-I64	2012	1945	67	female		NO
1040	I63-I64	2005	1934	71	male		NO
1041	I63-I64	2013	1963	50	male		NO
1042	I63-I64	2010	1952	58	male		NO
1043	I63-I64	2015	1954	61	male		NO
1044	I63-I64	2005	1949	56	female		NO
1045	I63-I64	2008	1929	79	male		NO
1046	I63-I64	2013	1942	71	female		NO
1047	I63-I64	2010	1933	77	female		NO
1048	I63-I64	2004	1933	71	female		NO
1049	I63-I64	2012	1940	72	female		NO
1050	I63-I64	2004	1960	44	male		NO
1051	I63-I64	2010	1953	57	male		NO
1052	I63-I64	2004	1947	57	female		NO
1053	I63-I64	2006	1928	78	female		NO
1054	G20	2012	1934	78	female	NO	YES
1055	I63-I64	2004	1930	74	female		NO
1056	I63-I64	2004	1949	55	female		NO
1057	I63-I64	2012	1950	62	female		NO
1058	I63-I64	2012	1970	42	female		NO
1059	I63-I64	2008	1952	56	male		NO
1060	G20	2015	1955	60	male	NO	NO
1061	I63-I64	2012	1929	83	female		NO
1062	I63-I64	2011	1926	85	female		NO
1063	I63-I64	2011	1931	80	female		NO
1064	I63-I64	2008	1932	76	male		NO
1065	G20	2008	1921	87	male		NO
1066	I63-I64	2007	1922	85	female		NO
1067	I63-I64	2008	1933	75	female		NO
1068	I63-I64	2006	1933	73	female		NO
1069	I63-I64	2006	1928	78	male		NO
1070	I63-I64	2014	1938	76	female		NO
1071	I63-I64	2015	1944	71	female		NO
1072	I63-I64	2006	1942	64	male		NO
1073	I63-I64	2011	1963	48	female		NO
1074	I63-I64	2005	1929	76	male		NO
1075	I63-I64	2006	1943	63	male		NO
1076	I63-I64	2005	1929	76	female		NO
1077	I63-I64	2016	1950	66	male		NO
1078	I63-I64	2014	1946	68	male		NO
1079	I63-I64	2009	1930	79	male		NO
1080	I63-I64	2014	1942	72	male		NO
1081	I63-I64	2008	1959	49	female		NO
1082	G20	2005	1928	77	male	NO	YES
1083	I63-I64	2015	1954	61	male		NO
1084	I63-I64	2014	1959	55	male		NO
1085	G20	2015	1933	82	female	NO	YES
1086	G20	2013	1933	80	male	NO	NO
1087	I63-I64	2005	1951	54	female		NO
1088	I63-I64	2007	1919	88	female		NO
1089	G20	2004	1910	94	female		NO
1090	I63-I64	2015	1951	64	male		NO
1091	I63-I64	2011	1947	64	male		NO
1092	I63-I64	2008	1930	78	female		NO
1093	I63-I64	2009	1963	46	male		NO
1094	I63-I64	2004	1947	57	male		NO
1095	I63-I64	2004	1916	88	female		NO
1096	I63-I64	2010	1939	71	female		NO
1097	I63-I64	2010	1934	76	male		NO
1098	I63-I64	2006	1946	60	male		NO
1099	I63-I64	2007	1950	57	male		NO
1100	I63-I64	2004	1925	79	male		NO
1101	I63-I64	2010	1949	61	male		NO
1102	I63-I64	2007	1946	61	male		NO
1103	I63-I64	2013	1954	59	male		NO
1104	I63-I64	2004	1923	81	female		NO
1105	I63-I64	2007	1933	74	male		NO
1106	I63-I64	2011	1953	58	male		NO
1107	I63-I64	2013	1948	65	female		NO
1108	I63-I64	2007	1918	89	female		NO
1109	I63-I64	2006	1924	82	female		NO
1110	I63-I64	2007	1928	79	female		NO
1111	I63-I64	2009	1954	55	male		NO
1112	I63-I64	2009	1965	44	female		NO
1113	I63-I64	2009	1930	79	male		NO
1114	I63-I64	2006	1943	63	male		NO
1115	I63-I64	2010	1928	82	female		NO
1116	I63-I64	2008	1946	62	female		NO
1117	I63-I64	2008	1949	59	female		NO
1118	I63-I64	2011	1935	76	female		NO
1119	I63-I64	2012	1937	75	male		NO
1120	G20	2007	1937	70	female		NO
1121	G20	2015	1947	68	female	NO	YES
1122	G20	2015	1944	71	male	YES	YES
1123	I63-I64	2009	1930	79	female		NO
1124	I63-I64	2004	1949	55	male		NO
1125	I63-I64	2006	1959	47	male		NO
1126	I63-I64	2007	1929	78	male		NO
1127	I63-I64	2011	1950	61	female		NO
1128	I63-I64	2004	1939	65	female		NO
1129	G20	2014	1934	80	female	YES	NO
1130	I63-I64	2009	1927	82	female		NO
1131	I63-I64	2009	1940	69	female		NO
1132	I63-I64	2004	1952	52	male		NO
1133	I63-I64	2005	1951	54	female		NO
1134	I63-I64	2007	1940	67	male		NO
1135	I63-I64	2012	1962	50	female		NO
1136	G20	2011	1934	77	female	YES	YES
1137	I63-I64	2008	1964	44	male		NO
1138	I63-I64	2010	1951	59	female		NO
1139	I63-I64	2009	1961	48	male		NO
1140	I63-I64	2011	1940	71	male		NO
1141	I63-I64	2004	1936	68	female		NO
1142	I63-I64	2013	1927	86	female		NO
1143	I63-I64	2009	1945	64	female		NO
1144	I63-I64	2015	1961	54	female		NO
1145	I63-I64	2004	1939	65	female		NO
1146	G20	2010	1939	71	female	NO	YES
1147	G20	2007	1923	84	male		NO
1148	I63-I64	2015	1966	49	male		NO
1149	I63-I64	2007	1921	86	female		NO
1150	G20	2005	1932	73	female		YES
1151	I63-I64	2005	1923	82	female		NO
1152	I63-I64	2015	1950	65	female		NO
1153	I63-I64	2004	1920	84	female		NO
1154	G20	2010	1932	78	male	YES	YES
1155	I63-I64	2015	1944	71	female		NO
1156	I63-I64	2008	1955	53	female		NO
1157	I63-I64	2004	1957	47	female		NO
1158	G20	2011	1933	78	male	NO	YES
1159	I63-I64	2005	1925	80	male		NO
1160	I63-I64	2005	1929	76	male		NO
1161	I63-I64	2007	1932	75	male		NO
1162	I63-I64	2016	1969	47	male		NO
1163	I63-I64	2011	1942	69	female		NO
1164	I63-I64	2004	1929	75	female		NO
1165	I63-I64	2009	1937	72	male		NO
1166	I63-I64	2004	1925	79	female		NO
1167	I63-I64	2009	1952	57	male		NO
1168	I63-I64	2012	1958	54	female		NO
1169	G20	2011	1934	77	male	NO	YES
1170	I63-I64	2015	1939	76	female		NO
1171	I63-I64	2004	1952	52	female		NO
1172	I63-I64	2010	1943	67	female		NO
1173	I63-I64	2006	1938	68	female		NO
1174	I63-I64	2009	1938	71	female		NO
1175	I63-I64	2010	1952	58	female		NO
1176	I63-I64	2006	1949	57	female		NO
1177	I63-I64	2011	1945	66	female		NO
1178	I63-I64	2004	1934	70	female		NO
1179	I63-I64	2006	1953	53	male		NO
1180	I63-I64	2008	1931	77	female		NO
1181	I63-I64	2012	1956	56	male		NO
1182	G20	2004	1936	68	female	NO	YES
1183	I63-I64	2007	1944	63	male		NO
1184	I63-I64	2015	1936	79	female		NO
1185	G20	2005	1921	84	female		NO
1186	I63-I64	2013	1933	80	female		NO
1187	I63-I64	2005	1947	58	female		NO
1188	I63-I64	2008	1959	49	female		NO
1189	I63-I64	2006	1951	55	male		NO
1190	I63-I64	2008	1928	80	female		NO
1191	I63-I64	2010	1944	66	female		NO
1192	I63-I64	2006	1936	70	female		NO
1193	I63-I64	2005	1943	62	female		NO
1194	G20	2007	1922	85	female		NO
1195	I63-I64	2007	1937	70	male		NO
1196	I63-I64	2016	1938	78	female		NO
1197	I63-I64	2016	1950	66	female		NO
1198	I63-I64	2004	1938	66	male		NO
1199	I63-I64	2008	1932	76	female		NO
1200	I63-I64	2014	1938	76	female		NO
1201	I63-I64	2008	1932	76	female		NO
1202	I63-I64	2004	1917	87	female		NO
1203	I63-I64	2004	1937	67	male		NO
1204	G20	2006	1925	81	male		YES
1205	I63-I64	2015	1948	67	female		NO
1206	I63-I64	2004	1935	69	male		NO
1207	I63-I64	2015	1945	70	female		NO
1208	I63-I64	2010	1937	73	male		NO
1209	I63-I64	2005	1945	60	female		NO
1210	I63-I64	2008	1947	61	female		NO
1211	I63-I64	2016	1934	82	female		NO
1212	I63-I64	2013	1955	58	male		NO
1213	I63-I64	2004	1945	59	male		NO
1214	I63-I64	2013	1947	66	female		NO
1215	I63-I64	2006	1943	63	male		NO
1216	I63-I64	2005	1949	56	male		NO
1217	I63-I64	2013	1938	75	female		NO
1218	G20	2007	1941	66	male	NO	YES
1219	I63-I64	2012	1925	87	female		NO
1220	I63-I64	2006	1937	69	male		NO
1221	I63-I64	2012	1944	68	female		NO
1222	I63-I64	2007	1954	53	female		NO
1223	G20	2004	1927	77	female		YES
1224	I63-I64	2013	1944	69	female		NO
1225	I63-I64	2007	1946	61	female		NO
1226	I63-I64	2004	1961	43	male		NO
1227	I63-I64	2012	1955	57	male		NO
1228	I63-I64	2014	1936	78	male		NO
1229	I63-I64	2009	1938	71	female		NO
1230	I63-I64	2016	1935	81	female		NO
1231	I63-I64	2008	1949	59	female		NO
1232	I63-I64	2011	1930	81	female		NO
1233	I63-I64	2008	1928	80	female		NO
1234	I63-I64	2004	1928	76	female		NO
1235	I63-I64	2008	1920	88	female		NO
1236	G20	2009	1933	76	male		YES
1237	I63-I64	2014	1926	88	male		NO
1238	I63-I64	2014	1945	69	female		NO
1239	I63-I64	2013	1948	65	female		NO
1240	I63-I64	2006	1957	49	male		NO
1241	I63-I64	2016	1957	59	male		NO
1242	I63-I64	2004	1942	62	male		NO
1243	I63-I64	2005	1920	85	female		NO
1244	G20	2008	1929	79	male	NO	YES
1245	I63-I64	2012	1953	59	female		NO
1246	I63-I64	2016	1954	62	female		NO
1247	I63-I64	2009	1929	80	female		NO
1248	G20	2004	1961	43	male	NO	NO
1249	I63-I64	2012	1936	76	female		NO
1250	I63-I64	2011	1932	79	female		NO
1251	G20	2016	1938	78	male	NO	NO
1252	I63-I64	2012	1929	83	female		NO
1253	I63-I64	2014	1961	53	male		NO
1254	I63-I64	2012	1953	59	male		NO
1255	I63-I64	2014	1949	65	male		NO
1256	I63-I64	2005	1955	50	female		NO
1257	G20	2012	1937	75	male	NO	YES
1258	I63-I64	2004	1920	84	female		NO
1259	I63-I64	2007	1937	70	female		NO
1260	I63-I64	2010	1944	66	female		NO
1261	G20	2012	1931	81	male	YES	YES
1262	I63-I64	2004	1951	53	female		NO
1263	I63-I64	2016	1968	48	male		NO
1264	I63-I64	2005	1929	76	male		NO
1265	G20	2009	1944	65	female		NO
1266	I63-I64	2009	1932	77	male		NO
1267	G20	2004	1924	80	female		YES
1268	I63-I64	2011	1936	75	female		NO
1269	I63-I64	2004	1951	53	female		NO
1270	I63-I64	2015	1931	84	female		NO
1271	I63-I64	2006	1921	85	female		NO
1272	I63-I64	2011	1946	65	female		NO
1273	I63-I64	2004	1937	67	male		NO
1274	I63-I64	2005	1941	64	male		NO
1275	I63-I64	2014	1943	71	female		NO
1276	I63-I64	2004	1961	43	female		NO
1277	I63-I64	2006	1942	64	male		NO
1278	I63-I64	2009	1931	78	female		NO
1279	I63-I64	2016	1949	67	male		NO
1280	I63-I64	2014	1951	63	male		NO
1281	I63-I64	2008	1955	53	female		NO
1282	I63-I64	2011	1935	76	female		NO
1283	I63-I64	2005	1921	84	male		NO
1284	I63-I64	2014	1945	69	female		NO
1285	I63-I64	2008	1949	59	male		NO
1286	I63-I64	2016	1929	87	male		NO
1287	G20	2004	1931	73	male		YES
1288	I63-I64	2010	1948	62	male		NO
1289	I63-I64	2004	1948	56	male		NO
1290	I63-I64	2014	1932	82	female		NO
1291	I63-I64	2006	1934	72	female		NO
1292	I63-I64	2006	1926	80	female		NO
1293	I63-I64	2007	1944	63	female		NO
1294	I63-I64	2009	1946	63	male		NO
1295	I63-I64	2014	1954	60	male		NO
1296	I63-I64	2009	1962	47	male		NO
1297	I63-I64	2011	1953	58	female		NO
1298	I63-I64	2005	1950	55	male		NO
1299	I63-I64	2004	1925	79	male		NO
1300	I63-I64	2010	1949	61	female		NO
1301	I63-I64	2007	1940	67	male		NO
1302	I63-I64	2013	1958	55	male		NO
1303	I63-I64	2013	1949	64	male		NO
1304	I63-I64	2006	1956	50	female		NO
1305	I63-I64	2016	1948	68	male		NO
1306	I63-I64	2005	1935	70	female		NO
1307	I63-I64	2006	1936	70	female		NO
1308	I63-I64	2009	1925	84	female		NO
1309	I63-I64	2012	1937	75	female		NO
1310	I63-I64	2013	1930	83	female		NO
1311	I63-I64	2009	1928	81	male		NO
1312	G20	2014	1944	70	male	NO	YES
1313	I63-I64	2005	1953	52	female		NO
1314	I63-I64	2016	1934	82	male		NO
1315	I63-I64	2008	1939	69	male		NO
1316	I63-I64	2005	1932	73	male		NO
1317	G20	2006	1926	80	female		NO
1318	I63-I64	2009	1959	50	male		NO
1319	I63-I64	2004	1938	66	male		NO
1320	I63-I64	2010	1947	63	male		NO
1321	I63-I64	2016	1935	81	male		NO
1322	I63-I64	2006	1947	59	female		NO
1323	I63-I64	2004	1928	76	female		NO
1324	I63-I64	2010	1951	59	male		NO
1325	I63-I64	2004	1945	59	female		NO
1326	G20	2004	1936	68	male	NO	YES
1327	I63-I64	2004	1924	80	female		NO
1328	I63-I64	2005	1939	66	female		NO
1329	I63-I64	2010	1950	60	male		NO
1330	I63-I64	2014	1941	73	female		NO
1331	I63-I64	2008	1924	84	male		NO
1332	I63-I64	2008	1955	53	male		NO
1333	I63-I64	2004	1925	79	male		NO
1334	I63-I64	2007	1953	54	male		NO
1335	I63-I64	2014	1940	74	male		NO
1336	I63-I64	2011	1960	51	male		NO
1337	I63-I64	2005	1922	83	female		NO
1338	I63-I64	2011	1933	78	female		NO
1339	I63-I64	2009	1936	73	female		NO
1340	I63-I64	2012	1918	94	female		NO
1341	G20	2011	1944	67	female		YES
1342	I63-I64	2013	1948	65	female		NO
1343	I63-I64	2009	1945	64	female		NO
1344	I63-I64	2014	1940	74	male		NO
1345	I63-I64	2014	1955	59	female		NO
1346	I63-I64	2016	1939	77	male		NO
1347	I63-I64	2014	1939	75	female		NO
1348	G20	2010	1931	79	female	NO	YES
1349	I63-I64	2005	1941	64	male		NO
1350	I63-I64	2016	1961	55	female		NO
1351	I63-I64	2012	1941	71	female		NO
1352	I63-I64	2008	1943	65	female		NO
1353	G20	2014	1928	86	female	NO	NO
1354	I63-I64	2006	1930	76	female		NO
1355	I63-I64	2015	1932	83	female		NO
1356	I63-I64	2011	1936	75	male		NO
1357	I63-I64	2008	1914	94	female		NO
1358	G20	2006	1927	79	female	NO	NO
1359	I63-I64	2015	1942	73	male		NO
1360	I63-I64	2006	1963	43	male		NO
1361	I63-I64	2008	1948	60	female		NO
1362	G20	2009	1951	58	male	NO	YES
1363	I63-I64	2015	1946	69	male		NO
1364	I63-I64	2010	1929	81	female		NO
1365	I63-I64	2015	1924	91	female		NO
1366	I63-I64	2016	1953	63	female		NO
1367	G20	2010	1929	81	male	NO	YES
1368	G20	2015	1964	51	male	YES	NO
1369	I63-I64	2010	1969	41	male		NO
1370	I63-I64	2012	1933	79	male		NO
1371	G20	2011	1922	89	female	NO	YES
1372	I63-I64	2008	1939	69	female		NO
1373	I63-I64	2015	1946	69	male		NO
1374	I63-I64	2016	1939	77	female		NO
1375	I63-I64	2007	1925	82	female		NO
1376	I63-I64	2010	1933	77	male		NO
1377	I63-I64	2009	1939	70	female		NO
1378	I63-I64	2012	1944	68	male		NO
1379	I63-I64	2004	1945	59	male		NO
1380	I63-I64	2012	1964	48	female		NO
1381	I63-I64	2015	1943	72	female		NO
1382	I63-I64	2007	1941	66	male		NO
1383	I63-I64	2006	1959	47	female		NO
1384	I63-I64	2009	1938	71	female		NO
1385	I63-I64	2013	1948	65	male		NO
1386	I63-I64	2007	1924	83	male		NO
1387	I63-I64	2013	1948	65	male		NO
1388	I63-I64	2015	1954	61	male		NO
1389	I63-I64	2006	1931	75	female		NO
1390	I63-I64	2005	1916	89	male		NO
1391	I63-I64	2015	1931	84	male		NO
1392	I63-I64	2013	1934	79	female		NO
1393	I63-I64	2004	1932	72	male		NO
1394	I63-I64	2006	1928	78	male		NO
1395	I63-I64	2005	1925	80	male		NO
1396	G20	2008	1931	77	male	NO	YES
1397	I63-I64	2009	1926	83	female		NO
1398	I63-I64	2009	1932	77	female		NO
1399	I63-I64	2013	1951	62	female		NO
1400	I63-I64	2007	1953	54	male		NO
1401	I63-I64	2004	1920	84	female		NO
1402	I63-I64	2007	1923	84	female		NO
1403	I63-I64	2005	1952	53	female		NO
1404	I63-I64	2016	1956	60	male		NO
1405	I63-I64	2007	1938	69	male		NO
1406	I63-I64	2012	1947	65	female		NO
1407	I63-I64	2009	1932	77	female		NO
1408	I63-I64	2016	1944	72	female		NO
1409	I63-I64	2014	1949	65	male		NO
1410	I63-I64	2013	1935	78	male		NO
1411	G20	2008	1930	78	male	NO	YES
1412	I63-I64	2010	1938	72	male		NO
1413	G20	2014	1942	72	male	NO	YES
1414	G20	2007	1935	72	male	NO	YES
1415	G20	2007	1928	79	male	NO	YES
1416	I63-I64	2005	1944	61	male		NO
1417	I63-I64	2004	1927	77	male		NO
1418	I63-I64	2015	1948	67	male		NO
1419	I63-I64	2004	1926	78	male		NO
1420	I63-I64	2004	1922	82	female		NO
1421	I63-I64	2009	1950	59	female		NO
1422	I63-I64	2013	1940	73	female		NO
1423	I63-I64	2005	1941	64	male		NO
1424	I63-I64	2009	1943	66	male		NO
1425	I63-I64	2012	1928	84	male		NO
1426	I63-I64	2008	1926	82	female		NO
1427	I63-I64	2015	1934	81	female		NO
1428	I63-I64	2006	1954	52	male		NO
1429	I63-I64	2010	1970	40	male		NO
1430	I63-I64	2014	1942	72	female		NO
1431	I63-I64	2004	1956	48	female		NO
1432	I63-I64	2009	1955	54	female		NO
1433	I63-I64	2010	1923	87	female		NO
1434	I63-I64	2005	1936	69	male		NO
1435	I63-I64	2004	1954	50	female		NO
1436	I63-I64	2008	1948	60	male		NO
1437	I63-I64	2007	1923	84	male		NO
1438	I63-I64	2008	1940	68	male		NO
1439	I63-I64	2013	1954	59	male		NO
1440	I63-I64	2012	1955	57	female		NO
1441	I63-I64	2005	1945	60	male		NO
1442	I63-I64	2009	1933	76	male		NO
1443	I63-I64	2011	1935	76	male		NO
1444	I63-I64	2006	1926	80	female		NO
1445	I63-I64	2005	1940	65	male		NO
1446	I63-I64	2013	1953	60	female		NO
1447	I63-I64	2005	1942	63	female		NO
1448	I63-I64	2006	1927	79	male		NO
1449	I63-I64	2006	1958	48	male		NO
1450	I63-I64	2008	1928	80	male		NO
1451	I63-I64	2004	1915	89	female		NO
1452	I63-I64	2009	1959	50	female		NO
1453	I63-I64	2004	1938	66	male		NO
1454	I63-I64	2004	1926	78	male		NO
1455	G20	2007	1930	77	female		NO
1456	I63-I64	2006	1950	56	male		NO
1457	I63-I64	2006	1946	60	male		NO
1458	I63-I64	2016	1950	66	male		NO
1459	I63-I64	2013	1946	67	female		NO
1460	I63-I64	2008	1926	82	female		NO
1461	I63-I64	2006	1943	63	female		NO
1462	I63-I64	2006	1931	75	female		NO
1463	G20	2015	1945	70	male	NO	YES
1464	I63-I64	2008	1932	76	female		NO
1465	G20	2013	1944	69	male	NO	YES
1466	I63-I64	2008	1936	72	male		NO
1467	G20	2008	1935	73	female	NO	YES
1468	I63-I64	2015	1951	64	male		NO
1469	I63-I64	2007	1939	68	male		NO
1470	G20	2010	1922	88	female	NO	NO
1471	I63-I64	2005	1949	56	female		NO
1472	I63-I64	2009	1931	78	female		NO
1473	I63-I64	2009	1936	73	male		NO
1474	G20	2004	1921	83	female		NO
1475	I63-I64	2009	1948	61	male		NO
1476	I63-I64	2014	1954	60	female		NO
1477	I63-I64	2005	1938	67	male		NO
1478	I63-I64	2015	1958	57	male		NO
1479	I63-I64	2014	1964	50	female		NO
1480	I63-I64	2005	1944	61	male		NO
1481	I63-I64	2007	1955	52	male		NO
1482	I63-I64	2010	1949	61	female		NO
1483	I63-I64	2008	1928	80	male		NO
1484	G20	2007	1937	70	male		YES
1485	I63-I64	2012	1929	83	female		NO
1486	G20	2015	1935	80	male		NO
1487	I63-I64	2010	1926	84	male		NO
1488	I63-I64	2004	1947	57	male		NO
1489	I63-I64	2012	1946	66	male		NO
1490	I63-I64	2005	1937	68	male		NO
1491	G20	2010	1932	78	female	YES	NO
1492	I63-I64	2009	1961	48	female		NO
1493	I63-I64	2008	1929	79	female		NO
1494	I63-I64	2011	1947	64	male		NO
1495	G20	2004	1920	84	female		NO
1496	I63-I64	2007	1924	83	male		NO
1497	I63-I64	2013	1960	53	female		NO
1498	G20	2014	1935	79	male	NO	YES
1499	I63-I64	2005	1948	57	female		NO
1500	I63-I64	2005	1917	88	female		NO
1501	I63-I64	2015	1954	61	male		NO
1502	I63-I64	2010	1941	69	female		NO
1503	G20	2004	1936	68	male		NO
1504	I63-I64	2007	1959	48	male		NO
1505	I63-I64	2015	1955	60	male		NO
1506	I63-I64	2013	1967	46	male		NO
1507	I63-I64	2008	1949	59	female		NO
1508	I63-I64	2005	1953	52	male		NO
1509	I63-I64	2006	1951	55	female		NO
1510	I63-I64	2012	1949	63	male		NO
1511	I63-I64	2011	1947	64	female		NO
1512	I63-I64	2004	1926	78	female		NO
1513	I63-I64	2006	1937	69	female		NO
1514	I63-I64	2004	1941	63	female		NO
1515	I63-I64	2012	1928	84	female		NO
1516	I63-I64	2010	1924	86	male		NO
1517	I63-I64	2006	1938	68	female		NO
1518	I63-I64	2004	1944	60	male		NO
1519	I63-I64	2013	1939	74	male		NO
1520	I63-I64	2016	1960	56	male		NO
1521	I63-I64	2011	1939	72	male		NO
1522	I63-I64	2007	1936	71	female		NO
1523	I63-I64	2010	1965	45	female		NO
1524	I63-I64	2011	1948	63	female		NO
1525	I63-I64	2015	1940	75	female		NO
1526	I63-I64	2013	1938	75	female		NO
1527	I63-I64	2006	1922	84	female		NO
1528	I63-I64	2009	1921	88	male		NO
1529	I63-I64	2008	1937	71	female		NO
1530	I63-I64	2015	1929	86	male		NO
1531	I63-I64	2008	1940	68	male		NO
1532	I63-I64	2005	1939	66	female		NO
1533	I63-I64	2006	1940	66	male		NO
1534	I63-I64	2008	1938	70	female		NO
1535	I63-I64	2007	1935	72	female		NO
1536	I63-I64	2005	1944	61	male		NO
1537	I63-I64	2014	1933	81	male		NO
1538	I63-I64	2010	1935	75	male		NO
1539	I63-I64	2006	1941	65	male		NO
1540	I63-I64	2007	1941	66	female		NO
1541	I63-I64	2008	1952	56	female		NO
1542	I63-I64	2011	1942	69	female		NO
1543	I63-I64	2005	1928	77	female		NO
1544	I63-I64	2005	1919	86	male		NO
1545	I63-I64	2008	1947	61	male		NO
1546	G20	2008	1932	76	female		NO
1547	I63-I64	2015	1947	68	male		NO
1548	I63-I64	2011	1921	90	male		NO
1549	I63-I64	2004	1923	81	male		NO
1550	I63-I64	2016	1935	81	female		NO
1551	I63-I64	2011	1945	66	male		NO
1552	I63-I64	2006	1939	67	male		NO
1553	I63-I64	2010	1952	58	female		NO
1554	I63-I64	2008	1935	73	male		NO
1555	I63-I64	2010	1929	81	male		NO
1556	I63-I64	2010	1938	72	male		NO
1557	G20	2004	1935	69	male	NO	YES
1558	G20	2011	1935	76	male	NO	NO
1559	G20	2012	1929	83	female	YES	YES
1560	I63-I64	2012	1964	48	male		NO
1561	I63-I64	2005	1951	54	female		NO
1562	I63-I64	2016	1930	86	female		NO
1563	I63-I64	2008	1932	76	female		NO
1564	I63-I64	2007	1937	70	female		NO
1565	I63-I64	2008	1949	59	female		NO
1566	I63-I64	2004	1920	84	female		NO
1567	I63-I64	2006	1957	49	male		NO
1568	I63-I64	2008	1927	81	male		NO
1569	I63-I64	2004	1942	62	male		NO
1570	I63-I64	2013	1961	52	male		NO
1571	I63-I64	2007	1940	67	male		NO
1572	I63-I64	2014	1958	56	male		NO
1573	I63-I64	2004	1944	60	female		NO
1574	I63-I64	2006	1954	52	female		NO
1575	I63-I64	2009	1938	71	male		NO
1576	I63-I64	2006	1954	52	male		NO
1577	G20	2015	1942	73	female	YES	NO
1578	I63-I64	2013	1953	60	male		NO
1579	I63-I64	2005	1935	70	female		NO
1580	I63-I64	2014	1941	73	female		NO
1581	I63-I64	2008	1921	87	female		NO
1582	G20	2008	1925	83	female		NO
1583	I63-I64	2016	1939	77	female		NO
1584	I63-I64	2011	1929	82	female		NO
1585	I63-I64	2016	1938	78	male		NO
1586	I63-I64	2006	1945	61	male		NO
1587	I63-I64	2011	1931	80	male		NO
1588	I63-I64	2004	1921	83	female		NO
1589	G20	2014	1946	68	female	NO	YES
1590	G20	2005	1916	89	female		YES
1591	I63-I64	2004	1935	69	male		NO
1592	I63-I64	2015	1966	49	female		NO
1593	I63-I64	2010	1936	74	female		NO
1594	I63-I64	2006	1928	78	male		NO
1595	I63-I64	2006	1939	67	male		NO
1596	I63-I64	2015	1975	40	female		NO
1597	G20	2009	1927	82	female		YES
1598	I63-I64	2010	1951	59	male		NO
1599	I63-I64	2012	1933	79	male		NO
1600	G20	2009	1939	70	male	NO	YES
1601	I63-I64	2004	1929	75	female		NO
1602	I63-I64	2007	1943	64	male		NO
1603	I63-I64	2015	1954	61	female		NO
1604	I63-I64	2005	1929	76	female		NO
1605	I63-I64	2011	1941	70	male		NO
1606	I63-I64	2013	1941	72	male		NO
1607	I63-I64	2012	1937	75	male		NO
1608	I63-I64	2004	1915	89	female		NO
1609	I63-I64	2006	1923	83	female		NO
1610	I63-I64	2007	1944	63	male		NO
1611	I63-I64	2004	1950	54	male		NO
1612	I63-I64	2005	1947	58	female		NO
1613	I63-I64	2007	1937	70	female		NO
1614	I63-I64	2013	1938	75	female		NO
1615	I63-I64	2013	1941	72	male		NO
1616	I63-I64	2006	1953	53	male		NO
1617	I63-I64	2008	1927	81	female		NO
1618	I63-I64	2011	1942	69	female		NO
1619	I63-I64	2004	1923	81	female		NO
1620	I63-I64	2008	1935	73	male		NO
1621	I63-I64	2008	1947	61	male		NO
1622	I63-I64	2014	1945	69	female		NO
1623	I63-I64	2009	1959	50	male		NO
1624	I63-I64	2010	1938	72	male		NO
1625	I63-I64	2007	1959	48	male		NO
1626	I63-I64	2009	1926	83	female		NO
1627	I63-I64	2004	1947	57	female		NO
1628	I63-I64	2008	1952	56	female		NO
1629	I63-I64	2005	1949	56	male		NO
1630	I63-I64	2010	1954	56	male		NO
1631	G20	2005	1913	92	male		NO
1632	G20	2014	1940	74	female	YES	YES
1633	I63-I64	2009	1963	46	male		NO
1634	I63-I64	2013	1935	78	female		NO
1635	I63-I64	2016	1963	53	female		NO
1636	G20	2016	1937	79	male		NO
1637	I63-I64	2004	1924	80	female		NO
1638	G20	2004	1931	73	male	NO	YES
1639	I63-I64	2004	1923	81	female		NO
1640	I63-I64	2004	1931	73	male		NO
1641	I63-I64	2005	1929	76	female		NO
1642	I63-I64	2009	1925	84	female		NO
1643	G20	2006	1943	63	female		NO
1644	I63-I64	2005	1942	63	female		NO
1645	G20	2008	1934	74	male	NO	YES
1646	I63-I64	2004	1917	87	male		NO
1647	I63-I64	2008	1968	40	female		NO
1648	I63-I64	2012	1922	90	female		NO
1649	I63-I64	2016	1939	77	female		NO
1650	I63-I64	2006	1914	92	female		NO
1651	G20	2015	1969	46	male	NO	YES
1652	I63-I64	2011	1949	62	female		NO
1653	I63-I64	2016	1936	80	male		NO
1654	I63-I64	2005	1923	82	female		NO
1655	G20	2006	1938	68	male	NO	YES
1656	I63-I64	2008	1939	69	female		NO
1657	I63-I64	2005	1920	85	male		NO
1658	I63-I64	2016	1955	61	female		NO
1659	I63-I64	2016	1961	55	female		NO
1660	I63-I64	2004	1934	70	female		NO
1661	I63-I64	2007	1933	74	male		NO
1662	I63-I64	2016	1937	79	female		NO
1663	G20	2005	1964	41	female	NO	NO
1664	I63-I64	2011	1941	70	female		NO
1665	I63-I64	2004	1932	72	male		NO
1666	I63-I64	2006	1939	67	female		NO
1667	I63-I64	2013	1950	63	male		NO
1668	I63-I64	2005	1941	64	male		NO
1669	I63-I64	2007	1932	75	female		NO
1670	G20	2005	1940	65	female		YES
1671	G20	2015	1925	90	female	NO	YES
1672	G20	2005	1926	79	male		YES
1673	I63-I64	2006	1918	88	male		NO
1674	I63-I64	2004	1922	82	female		NO
1675	G20	2008	1933	75	male	NO	NO
1676	I63-I64	2007	1938	69	male		NO
1677	I63-I64	2008	1941	67	male		NO
1678	G20	2016	1934	82	female	NO	NO
1679	I63-I64	2007	1927	80	female		NO
1680	I63-I64	2015	1927	88	female		NO
1681	I63-I64	2004	1949	55	female		NO
1682	I63-I64	2005	1926	79	female		NO
1683	G20	2008	1941	67	female		YES
1684	I63-I64	2009	1949	60	male		NO
1685	I63-I64	2009	1960	49	female		NO
1686	I63-I64	2013	1970	43	female		NO
1687	I63-I64	2007	1924	83	female		NO
1688	I63-I64	2015	1928	87	female		NO
1689	G20	2008	1924	84	female		YES
1690	I63-I64	2012	1953	59	male		NO
1691	I63-I64	2012	1935	77	female		NO
1692	I63-I64	2010	1945	65	male		NO
1693	I63-I64	2012	1935	77	male		NO
1694	I63-I64	2013	1934	79	male		NO
1695	I63-I64	2005	1931	74	male		NO
1696	I63-I64	2015	1953	62	male		NO
1697	I63-I64	2004	1960	44	male		NO
1698	I63-I64	2004	1923	81	female		NO
1699	I63-I64	2014	1949	65	female		NO
1700	I63-I64	2009	1930	79	female		NO
1701	I63-I64	2015	1963	52	male		NO
1702	G20	2015	1932	83	male	NO	YES
1703	G20	2005	1922	83	female		YES
1704	I63-I64	2007	1933	74	male		NO
1705	I63-I64	2011	1954	57	female		NO
1706	I63-I64	2013	1955	58	male		NO
1707	I63-I64	2005	1915	90	female		NO
1708	G20	2016	1942	74	female	NO	NO
1709	G20	2009	1931	78	female	NO	YES
1710	I63-I64	2013	1937	76	female		NO
1711	I63-I64	2013	1939	74	male		NO
1712	G20	2004	1938	66	male		YES
1713	G20	2006	1922	84	male		YES
1714	G20	2007	1919	88	male		YES
1715	I63-I64	2007	1956	51	female		NO
1716	I63-I64	2013	1920	93	female		NO
1717	I63-I64	2008	1943	65	male		NO
1718	I63-I64	2011	1926	85	female		NO
1719	I63-I64	2004	1936	68	male		NO
1720	G20	2006	1927	79	female	NO	YES
1721	I63-I64	2008	1929	79	male		NO
1722	I63-I64	2010	1927	83	female		NO
1723	I63-I64	2006	1940	66	female		NO
1724	I63-I64	2007	1942	65	male		NO
1725	I63-I64	2015	1955	60	female		NO
1726	I63-I64	2004	1933	71	male		NO
1727	I63-I64	2008	1939	69	female		NO
1728	I63-I64	2015	1938	77	female		NO
1729	I63-I64	2010	1928	82	female		NO
1730	I63-I64	2013	1945	68	male		NO
1731	G20	2014	1937	77	female	NO	YES
1732	I63-I64	2004	1935	69	female		NO
1733	I63-I64	2006	1926	80	female		NO
1734	I63-I64	2004	1927	77	male		NO
1735	G20	2016	1935	81	female	YES	NO
1736	I63-I64	2004	1931	73	male		NO
1737	I63-I64	2004	1929	75	female		NO
1738	I63-I64	2011	1930	81	male		NO
1739	I63-I64	2016	1940	76	female		NO
1740	I63-I64	2013	1926	87	female		NO
1741	I63-I64	2006	1922	84	female		NO
1742	I63-I64	2013	1917	96	female		NO
1743	G20	2016	1949	67	female	YES	NO
1744	I63-I64	2012	1948	64	male		NO
1745	I63-I64	2006	1933	73	female		NO
1746	I63-I64	2004	1921	83	male		NO
1747	I63-I64	2016	1956	60	female		NO
1748	G20	2009	1930	79	male		YES
1749	I63-I64	2012	1967	45	male		NO
1750	I63-I64	2016	1944	72	male		NO
1751	I63-I64	2012	1937	75	female		NO
1752	I63-I64	2004	1940	64	male		NO
1753	I63-I64	2009	1928	81	female		NO
1754	I63-I64	2004	1944	60	male		NO
1755	I63-I64	2008	1951	57	female		NO
1756	I63-I64	2005	1936	69	male		NO
1757	G20	2005	1921	84	male		NO
1758	I63-I64	2010	1936	74	male		NO
1759	I63-I64	2008	1951	57	female		NO
1760	I63-I64	2012	1936	76	female		NO
1761	G20	2013	1933	80	male	NO	YES
1762	I63-I64	2016	1950	66	male		NO
1763	I63-I64	2007	1936	71	male		NO
1764	I63-I64	2012	1954	58	female		NO
1765	I63-I64	2015	1950	65	male		NO
1766	I63-I64	2004	1931	73	female		NO
1767	I63-I64	2011	1931	80	female		NO
1768	I63-I64	2013	1953	60	female		NO
1769	I63-I64	2014	1938	76	female		NO
1770	I63-I64	2016	1935	81	female		NO
1771	G20	2012	1940	72	male	NO	NO
1772	I63-I64	2006	1923	83	male		NO
1773	I63-I64	2004	1958	46	female		NO
1774	I63-I64	2004	1938	66	female		NO
1775	I63-I64	2016	1950	66	male		NO
1776	I63-I64	2007	1959	48	female		NO
1777	I63-I64	2016	1939	77	male		NO
1778	G20	2005	1923	82	female		NO
1779	I63-I64	2007	1926	81	female		NO
1780	I63-I64	2007	1951	56	male		NO
1781	I63-I64	2004	1929	75	male		NO
1782	I63-I64	2004	1926	78	female		NO
1783	I63-I64	2013	1950	63	male		NO
1784	I63-I64	2009	1954	55	male		NO
1785	I63-I64	2007	1929	78	female		NO
1786	I63-I64	2010	1951	59	female		NO
1787	I63-I64	2004	1953	51	female		NO
1788	I63-I64	2007	1937	70	male		NO
1789	I63-I64	2007	1940	67	female		NO
1790	I63-I64	2014	1941	73	male		NO
1791	I63-I64	2013	1950	63	female		NO
1792	G20	2004	1927	77	male	NO	YES
1793	I63-I64	2005	1939	66	female		NO
1794	I63-I64	2013	1961	52	female		NO
1795	I63-I64	2004	1934	70	female		NO
1796	I63-I64	2015	1957	58	female		NO
1797	G20	2007	1933	74	female		NO
1798	I63-I64	2004	1956	48	female		NO
1799	I63-I64	2009	1933	76	female		NO
1800	I63-I64	2004	1936	68	female		NO
1801	I63-I64	2008	1935	73	female		NO
1802	I63-I64	2008	1952	56	female		NO
1803	I63-I64	2004	1925	79	female		NO
1804	I63-I64	2014	1949	65	male		NO
1805	G20	2016	1923	93	male		NO
1806	I63-I64	2012	1944	68	female		NO
1807	I63-I64	2010	1937	73	male		NO
1808	I63-I64	2009	1923	86	female		NO
1809	I63-I64	2004	1926	78	male		NO
1810	I63-I64	2013	1935	78	female		NO
1811	I63-I64	2012	1943	69	male		NO
1812	I63-I64	2007	1926	81	male		NO
1813	G20	2016	1944	72	female	NO	NO
1814	I63-I64	2013	1931	82	female		NO
1815	I63-I64	2012	1933	79	female		NO
1816	I63-I64	2008	1961	47	female		NO
1817	I63-I64	2005	1952	53	female		NO
1818	I63-I64	2014	1970	44	male		NO
1819	I63-I64	2007	1932	75	male		NO
1820	I63-I64	2016	1952	64	male		NO
1821	I63-I64	2005	1952	53	female		NO
1822	I63-I64	2015	1934	81	female		NO
1823	I63-I64	2012	1960	52	male		NO
1824	I63-I64	2008	1955	53	female		NO
1825	I63-I64	2007	1943	64	male		NO
1826	I63-I64	2014	1935	79	female		NO
1827	I63-I64	2006	1925	81	male		NO
1828	I63-I64	2016	1942	74	female		NO
1829	G20	2010	1944	66	male	NO	YES
1830	I63-I64	2011	1939	72	male		NO
1831	I63-I64	2005	1921	84	male		NO
1832	I63-I64	2013	1948	65	male		NO
1833	I63-I64	2013	1933	80	female		NO
1834	I63-I64	2010	1948	62	male		NO
1835	I63-I64	2009	1957	52	female		NO
1836	I63-I64	2007	1950	57	female		NO
1837	I63-I64	2014	1962	52	male		NO
1838	I63-I64	2016	1930	86	female		NO
1839	I63-I64	2007	1956	51	female		NO
1840	I63-I64	2007	1944	63	male		NO
1841	G20	2011	1923	88	male	NO	YES
1842	I63-I64	2015	1954	61	female		NO
1843	I63-I64	2011	1932	79	male		NO
1844	G20	2012	1930	82	female	YES	YES
1845	I63-I64	2004	1922	82	female		NO
1846	I63-I64	2007	1964	43	male		NO
1847	I63-I64	2011	1941	70	male		NO
1848	I63-I64	2004	1924	80	male		NO
1849	I63-I64	2004	1913	91	male		NO
1850	I63-I64	2005	1943	62	male		NO
1851	I63-I64	2015	1946	69	female		NO
1852	I63-I64	2005	1954	51	male		NO
1853	I63-I64	2010	1941	69	female		NO
1854	G20	2005	1938	67	female		YES
1855	I63-I64	2010	1925	85	female		NO
1856	G20	2014	1939	75	female	NO	YES
1857	I63-I64	2013	1948	65	male		NO
1858	I63-I64	2004	1931	73	male		NO
1859	I63-I64	2008	1951	57	male		NO
1860	I63-I64	2015	1922	93	female		NO
1861	G20	2008	1931	77	male		NO
1862	I63-I64	2006	1931	75	female		NO
1863	G20	2005	1922	83	female		NO
1864	I63-I64	2009	1957	52	male		NO
1865	I63-I64	2011	1935	76	female		NO
1866	I63-I64	2004	1942	62	male		NO
1867	I63-I64	2014	1961	53	male		NO
1868	G20	2010	1926	84	female	NO	NO
1869	I63-I64	2011	1947	64	male		NO
1870	I63-I64	2016	1946	70	female		NO
1871	G20	2006	1925	81	male	NO	YES
1872	I63-I64	2010	1936	74	female		NO
1873	I63-I64	2009	1946	63	male		NO
1874	G20	2004	1934	70	male		YES
1875	I63-I64	2004	1923	81	female		NO
1876	I63-I64	2008	1956	52	female		NO
1877	I63-I64	2012	1927	85	male		NO
1878	I63-I64	2016	1945	71	female		NO
1879	I63-I64	2008	1944	64	male		NO
1880	I63-I64	2004	1944	60	male		NO
1881	I63-I64	2010	1957	53	male		NO
1882	I63-I64	2011	1920	91	female		NO
1883	G20	2004	1919	85	female		NO
1884	I63-I64	2008	1952	56	female		NO
1885	I63-I64	2006	1941	65	female		NO
1886	I63-I64	2004	1933	71	male		NO
1887	I63-I64	2009	1935	74	female		NO
1888	I63-I64	2014	1930	84	female		NO
1889	G20	2008	1965	43	female	NO	YES
1890	I63-I64	2009	1943	66	female		NO
1891	G20	2004	1923	81	female		YES
1892	I63-I64	2008	1924	84	male		NO
1893	G20	2013	1938	75	female	NO	YES
1894	I63-I64	2006	1950	56	male		NO
1895	I63-I64	2014	1949	65	male		NO
1896	I63-I64	2013	1953	60	male		NO
1897	I63-I64	2015	1947	68	male		NO
1898	I63-I64	2006	1954	52	female		NO
1899	I63-I64	2008	1934	74	female		NO
1900	I63-I64	2012	1939	73	female		NO
1901	I63-I64	2004	1942	62	female		NO
1902	I63-I64	2004	1929	75	male		NO
1903	I63-I64	2009	1929	80	female		NO
1904	I63-I64	2016	1936	80	female		NO
1905	I63-I64	2010	1945	65	female		NO
1906	I63-I64	2014	1941	73	male		NO
1907	I63-I64	2006	1941	65	male		NO
1908	I63-I64	2005	1925	80	male		NO
1909	I63-I64	2004	1935	69	female		NO
1910	I63-I64	2004	1927	77	female		NO
1911	I63-I64	2005	1937	68	female		NO
1912	I63-I64	2010	1925	85	male		NO
1913	I63-I64	2010	1953	57	male		NO
1914	I63-I64	2015	1931	84	female		NO
1915	I63-I64	2016	1950	66	male		NO
1916	G20	2005	1958	47	male	NO	YES
1917	I63-I64	2004	1932	72	male		NO
1918	I63-I64	2004	1927	77	female		NO
1919	G20	2013	1940	73	male	NO	NO
1920	I63-I64	2006	1962	44	male		NO
1921	I63-I64	2010	1928	82	male		NO
1922	I63-I64	2012	1950	62	male		NO
1923	I63-I64	2014	1934	80	female		NO
1924	I63-I64	2009	1940	69	female		NO
1925	I63-I64	2009	1937	72	female		NO
1926	I63-I64	2012	1924	88	female		NO
1927	I63-I64	2013	1952	61	male		NO
1928	I63-I64	2004	1940	64	male		NO
1929	I63-I64	2004	1919	85	male		NO
1930	I63-I64	2009	1953	56	female		NO
1931	I63-I64	2008	1927	81	male		NO
1932	I63-I64	2006	1959	47	male		NO
1933	I63-I64	2014	1945	69	female		NO
1934	I63-I64	2004	1924	80	male		NO
1935	I63-I64	2009	1954	55	male		NO
1936	I63-I64	2005	1954	51	male		NO
1937	I63-I64	2010	1954	56	female		NO
1938	I63-I64	2013	1956	57	female		NO
1939	I63-I64	2016	1929	87	male		NO
1940	I63-I64	2014	1939	75	female		NO
1941	I63-I64	2013	1923	90	female		NO
1942	I63-I64	2008	1933	75	male		NO
1943	I63-I64	2011	1926	85	female		NO
1944	I63-I64	2005	1925	80	female		NO
1945	I63-I64	2012	1948	64	male		NO
1946	I63-I64	2008	1945	63	female		NO
1947	I63-I64	2004	1950	54	male		NO
1948	I63-I64	2007	1938	69	male		NO
1949	I63-I64	2007	1951	56	male		NO
1950	I63-I64	2016	1951	65	male		NO
1951	I63-I64	2016	1959	57	female		NO
1952	I63-I64	2014	1950	64	female		NO
1953	I63-I64	2014	1943	71	female		NO
1954	I63-I64	2011	1942	69	female		NO
1955	I63-I64	2005	1947	58	female		NO
1956	G20	2010	1928	82	female	NO	NO
1957	G20	2012	1935	77	male	YES	YES
1958	I63-I64	2004	1935	69	female		NO
1959	G20	2005	1952	53	male		YES
1960	I63-I64	2010	1959	51	male		NO
1961	I63-I64	2005	1925	80	male		NO
1962	I63-I64	2004	1931	73	female		NO
1963	I63-I64	2004	1935	69	female		NO
1964	I63-I64	2006	1937	69	female		NO
1965	I63-I64	2009	1953	56	female		NO
1966	I63-I64	2012	1928	84	female		NO
1967	I63-I64	2007	1937	70	female		NO
1968	G20	2005	1915	90	female		NO
1969	I63-I64	2012	1951	61	female		NO
1970	I63-I64	2009	1932	77	female		NO
1971	I63-I64	2009	1920	89	female		NO
1972	I63-I64	2009	1923	86	female		NO
1973	I63-I64	2009	1934	75	female		NO
1974	I63-I64	2005	1934	71	male		NO
1975	I63-I64	2015	1938	77	female		NO
1976	I63-I64	2005	1918	87	male		NO
1977	I63-I64	2011	1932	79	female		NO
1978	I63-I64	2016	1951	65	male		NO
1979	I63-I64	2016	1928	88	female		NO
1980	I63-I64	2011	1927	84	female		NO
1981	I63-I64	2005	1943	62	male		NO
1982	I63-I64	2012	1935	77	female		NO
1983	I63-I64	2006	1946	60	male		NO
1984	I63-I64	2006	1950	56	male		NO
1985	I63-I64	2007	1928	79	female		NO
1986	I63-I64	2005	1917	88	female		NO
1987	G20	2007	1919	88	female	NO	YES
1988	I63-I64	2004	1932	72	male		NO
1989	I63-I64	2015	1931	84	female		NO
1990	I63-I64	2016	1937	79	male		NO
1991	I63-I64	2012	1939	73	female		NO
1992	I63-I64	2015	1955	60	male		NO
1993	I63-I64	2011	1924	87	female		NO
1994	I63-I64	2004	1951	53	female		NO
1995	I63-I64	2007	1925	82	female		NO
1996	I63-I64	2009	1948	61	male		NO
1997	I63-I64	2009	1933	76	male		NO
1998	I63-I64	2007	1954	53	female		NO
1999	I63-I64	2011	1928	83	female		NO
[truncated: 911,301+ more rows]
