# Supplementary material for: The prevalence of psychiatric symptoms before the diagnosis of Parkinson’s disease in a nationwide cohort: A comparison to patients with cerebral infarction
Source: PLoS One. 2020 Aug 4;15(8):e0236728. doi: 10.1371/journal.pone.0236728 (PMC7402492; doi:10.1371/journal.pone.0236728)
Supplement: S2 File — (XLSX) [file pone.0236728.s002.xlsx]

## Sheet: Munka1
Case nr.	i63_i64 or G20 diagnosis	year of diagnosis	age in year of diagnosis	psychiatric diagnosis before I63/64 or G20 diagnosis	N04 drug before diagnosis	year of birth	gender	i63_i64_number of appearances	f00_f99_ICD-10 code	f00_f99_year of first diagnosis	f00_f99_specialist	f00_f99_number of appearances	f00_f99_confirmed by psychiarist
1	I63-I64	2010	62	1		1948	1	25	F52	2008	11	2	N
2	I63-I64	2008	50	1		1958	1	114	F10	2007	60	1	N
3	I63-I64	2005	88	0		1917	2	4	F23	2006	01	4	Y
4	I63-I64	2014	87	0	NO	1927	1	2	F23	2015	18	1	Y
5	I63-I64	2011	85	0	YES	1926	2	3	F20	2011	91	24	Y
6	I63-I64	2011	85	1	YES	1926	2	3	F22	2010	18	4	Y
7	I63-I64	2004	64	0		1940	2	30	F60	2010	18	1	Y
8	I63-I64	2004	64	0		1940	2	30	F92	2008	09	4	Y
9	I63-I64	2004	70	0	NO	1934	2	34	F20	2016	18	2	Y
10	I63-I64	2008	87	0		1921	1	4	F20	2010	18	5	Y
11	I63-I64	2008	87	0		1921	1	4	F28	2010	18	2	Y
12	I63-I64	2012	58	1		1954	1	4	F10	2010	18	1	Y
13	I63-I64	2014	60	1		1954	2	11	F13	2010	46	1	N
14	I63-I64	2014	60	1		1954	2	11	F51	2010	18	2	Y
15	I63-I64	2014	60	0		1954	2	11	F60	2015	09	1	N
16	I63-I64	2009	58	0		1951	1	8	F10	2011	92	4	Y
17	I63-I64	2010	65	0		1945	2	16	F51	2016	18	4	Y
18	I63-I64	2010	65	1		1945	2	9	F60	2009	01	11	N
19	I63-I64	2004	66	0		1938	1	4	F52	2006	11	3	N
20	I63-I64	2008	76	0		1932	2	2	F51	2014	18	2	Y
21	I63-I64	2011	55	0		1956	2	8	F10	2014	18	1	Y
22	I63-I64	2006	75	0		1931	2	4	F13	2014	40	3	Y
23	I63-I64	2010	85	0		1925	2	4	F92	2010	09	1	Y
24	I63-I64	2010	51	1		1959	1	30	F10	2004	18	53	Y
25	I63-I64	2010	51	1		1959	1	30	F60	2010	18	23	Y
26	I63-I64	2012	56	0		1956	1	8	F10	2012	40	6	N
27	I63-I64	2012	56	0		1956	1	8	F60	2013	01	2	N
28	I63-I64	2006	53	1		1953	1	9	F10	2004	60	7	Y
29	I63-I64	2008	83	0		1925	1	6	F10	2014	01	1	N
30	I63-I64	2008	74	0		1934	2	12	F51	2015	18	5	Y
31	I63-I64	2013	77	1		1936	1	2	F52	2009	11	7	N
32	I63-I64	2009	80	0		1929	1	2	F10	2012	01	2	Y
33	I63-I64	2009	80	0		1929	1	2	F23	2012	18	17	Y
34	I63-I64	2009	53	0		1956	1	10	F10	2009	91	7	Y
35	I63-I64	2009	53	0		1956	1	10	F70	2016	95	1	N
36	I63-I64	2004	49	0		1955	2	40	F92	2013	02	1	N
37	I63-I64	2011	71	1		1940	1	2	F10	2010	46	5	N
38	I63-I64	2014	74	0		1940	1	5	F10	2014	01	3	Y
39	I63-I64	2006	51	1	NO	1955	1	6	F10	2004	18	16	Y
40	I63-I64	2006	51	0	NO	1955	1	6	F20	2007	18	2	N
41	I63-I64	2006	51	0	NO	1955	1	6	F63	2011	18	2	Y
42	I63-I64	2007	70	0		1937	1	3	F10	2007	19	1	N
43	I63-I64	2004	62	1		1942	1	2	F10	2004	31	2	Y
44	I63-I64	2012	57	1		1955	1	2	F10	2004	45	14	N
45	I63-I64	2012	57	1		1955	1	2	F60	2007	45	2	N
46	I63-I64	2013	62	1		1951	1	5	F10	2006	60	4	N
47	I63-I64	2007	69	1		1938	1	5	F10	2004	17	2	Y
48	I63-I64	2011	63	1		1948	2	2	F22	2008	18	18	Y
49	I63-I64	2004	48	0		1956	1	72	F52	2010	11	1	N
50	I63-I64	2004	69	0		1935	2	3	F92	2005	01	1	N
51	I63-I64	2004	69	0		1935	1	32	F52	2010	11	2	N
52	I63-I64	2005	60	1		1945	1	2	F10	2005	16	1	N
53	I63-I64	2006	80	1		1926	2	3	F10	2004	01	1	N
54	I63-I64	2005	64	1		1941	2	8	F92	2004	09	1	N
55	I63-I64	2010	79	0		1931	2	3	F20	2010	01	1	N
56	I63-I64	2010	79	0		1931	2	3	F22	2010	18	7	Y
57	I63-I64	2008	81	1		1927	2	2	F10	2005	18	3	Y
58	I63-I64	2008	81	1		1927	2	2	F22	2005	18	1	Y
59	I63-I64	2007	55	1		1952	2	16	F20	2004	18	40	Y
60	I63-I64	2007	55	0		1952	2	16	F25	2007	15	1	N
61	I63-I64	2007	55	1		1952	2	16	F29	2006	30	5	N
62	I63-I64	2007	55	1		1952	2	16	F70	2006	60	1	N
63	I63-I64	2006	50	1		1956	2	9	F60	2004	18	5	Y
64	I63-I64	2006	50	1		1956	2	9	F70	2004	18	46	Y
65	I63-I64	2006	50	0		1956	2	9	F78	2013	09	1	Y
66	I63-I64	2006	50	0		1956	2	9	F79	2014	18	1	Y
67	I63-I64	2006	50	0		1956	2	9	F98	2015	95	1	N
68	I63-I64	2009	65	1		1944	2	18	F60	2007	18	1	Y
69	I63-I64	2010	46	1		1964	2	4	F95	2009	G0	1	N
70	I63-I64	2009	55	0		1954	2	3	F17	2009	15	1	N
71	I63-I64	2007	49	0		1958	1	9	F10	2007	46	10	Y
72	I63-I64	2007	49	0		1958	1	9	F60	2009	18	2	Y
73	I63-I64	2014	61	0		1953	1	3	F10	2014	09	2	Y
74	I63-I64	2011	82	1		1929	2	2	F80	2008	06	10	N
75	I63-I64	2009	72	0		1937	2	4	F23	2013	18	3	Y
76	I63-I64	2015	58	1		1957	2	4	F70	2015	18	1	Y
77	I63-I64	2008	66	0		1942	1	89	F10	2012	01	2	N
78	I63-I64	2011	67	1		1944	1	2	F52	2009	11	2	N
79	I63-I64	2004	59	0		1945	1	5	F20	2005	18	12	Y
80	I63-I64	2004	47	0		1957	1	8	F10	2004	60	1	N
81	I63-I64	2004	47	0		1957	1	8	F60	2008	18	19	Y
82	I63-I64	2008	40	0		1968	1	7	F52	2010	11	6	N
83	I63-I64	2009	50	0		1959	2	13	F10	2009	15	6	Y
84	I63-I64	2009	50	0		1959	2	13	F17	2009	15	2	Y
85	I63-I64	2016	78	0		1938	2	3	F20	2016	50	1	N
86	I63-I64	2010	56	1		1954	2	24	F60	2007	18	5	Y
87	I63-I64	2004	43	1		1961	1	35	F10	2004	44	28	Y
88	I63-I64	2014	51	1		1963	1	3	F10	2010	60	3	N
89	I63-I64	2016	52	1		1964	2	2	F62	2008	71	3	N
90	I63-I64	2005	71	0		1934	2	16	F50	2013	01	1	N
91	I63-I64	2014	47	1		1967	2	2	F60	2013	06	1	N
92	I63-I64	2015	62	1		1953	2	2	F10	2015	18	3	Y
93	I63-I64	2005	78	0		1927	1	2	F20	2006	18	4	Y
94	I63-I64	2009	57	0		1952	2	8	F10	2012	09	4	Y
95	I63-I64	2007	50	0		1957	1	4	F10	2007	35	4	Y
96	I63-I64	2012	59	1		1953	2	11	F20	2007	09	33	Y
97	I63-I64	2012	59	1		1953	2	11	F22	2004	60	4	N
98	I63-I64	2015	77	1		1938	1	7	F10	2012	01	4	N
99	I63-I64	2010	55	1		1955	1	29	F10	2005	18	5	Y
100	I63-I64	2010	55	1		1955	1	29	F60	2006	18	2	Y
101	I63-I64	2014	67	1		1947	1	26	F10	2011	18	11	Y
102	I63-I64	2007	78	0		1929	1	3	F80	2012	15	2	N
103	I63-I64	2016	71	1		1945	1	4	F23	2004	60	1	N
104	I63-I64	2005	77	0		1928	2	17	F80	2014	22	3	N
105	I63-I64	2007	74	0		1933	1	3	F10	2008	46	1	N
106	I63-I64	2009	40	0		1969	1	3	F13	2013	01	4	N
107	I63-I64	2009	40	0		1969	1	3	F22	2011	18	3	Y
108	I63-I64	2009	40	0		1969	1	3	F60	2012	18	18	Y
109	I63-I64	2009	40	0		1969	1	3	F70	2014	18	9	Y
110	I63-I64	2009	40	0		1969	1	3	F92	2009	46	3	N
111	I63-I64	2014	62	1		1952	1	4	F10	2013	46	1	N
112	I63-I64	2005	62	0		1943	1	5	F10	2005	35	1	Y
113	I63-I64	2013	57	1		1956	2	3	F51	2012	18	20	Y
114	I63-I64	2013	57	1		1956	2	3	F92	2012	03	8	N
115	I63-I64	2009	54	0		1955	2	8	F51	2013	18	5	Y
116	I63-I64	2004	51	0		1953	2	6	F51	2007	18	6	Y
117	I63-I64	2004	51	0		1953	2	6	F62	2009	18	3	Y
118	I63-I64	2004	51	0		1953	2	6	F92	2005	22	7	N
119	I63-I64	2005	68	0		1937	2	3	F20	2008	18	8	Y
120	I63-I64	2005	68	0		1937	2	3	F22	2006	18	3	Y
121	I63-I64	2015	67	1		1948	1	3	F10	2013	46	3	Y
122	I63-I64	2007	71	0		1936	2	21	F22	2016	18	1	Y
123	I63-I64	2007	53	1		1954	1	8	F60	2004	09	1	N
124	I63-I64	2009	84	0		1925	2	3	F92	2010	50	1	N
125	I63-I64	2006	64	1		1942	1	7	F10	2005	18	9	Y
126	I63-I64	2006	64	1		1942	1	7	F12	2006	18	1	Y
127	I63-I64	2013	66	1		1947	2	14	F10	2006	03	3	N
128	I63-I64	2008	82	1		1926	2	3	F20	2008	11	4	N
129	I63-I64	2008	82	1		1926	2	3	F22	2008	18	1	Y
130	I63-I64	2008	82	1		1926	2	3	F23	2008	46	5	Y
131	I63-I64	2008	82	1		1926	2	3	F28	2007	46	1	N
132	I63-I64	2007	52	0		1955	2	14	F51	2012	18	18	Y
133	I63-I64	2013	69	1		1944	1	7	F51	2009	09	2	N
134	I63-I64	2009	54	0		1955	1	7	F10	2016	01	3	N
135	I63-I64	2012	62	1		1950	1	75	F10	2011	46	8	Y
136	I63-I64	2004	64	0		1940	2	39	F20	2012	18	2	Y
137	I63-I64	2006	68	0		1938	1	36	F10	2006	09	3	Y
138	I63-I64	2008	45	1		1963	1	4	F92	2005	56	1	N
139	I63-I64	2005	64	0		1941	1	12	F10	2007	19	2	Y
140	I63-I64	2004	79	1		1925	2	3	F92	2004	02	3	N
141	I63-I64	2007	45	0		1962	1	12	F52	2015	11	1	N
142	I63-I64	2006	61	0		1945	2	9	F10	2006	09	1	Y
143	I63-I64	2008	50	1		1958	2	17	F10	2006	46	2	N
144	I63-I64	2008	83	1		1925	1	3	F80	2007	06	5	N
145	I63-I64	2008	71	0		1937	2	6	F20	2010	18	13	Y
146	I63-I64	2008	71	0		1937	2	6	F29	2010	18	1	Y
147	I63-I64	2004	49	0		1955	1	53	F52	2005	11	1	N
148	I63-I64	2004	49	0		1955	1	53	F92	2004	09	30	N
149	I63-I64	2014	56	1		1958	1	6	F10	2007	60	19	Y
150	I63-I64	2012	59	0		1953	2	22	F17	2012	09	1	Y
151	I63-I64	2006	60	1		1946	2	3	F10	2005	18	3	Y
152	I63-I64	2014	67	1	YES	1947	1	2	F10	2004	09	19	Y
153	I63-I64	2011	62	0		1949	1	10	F10	2012	31	1	N
154	I63-I64	2006	78	0		1928	2	21	F80	2006	09	1	Y
155	I63-I64	2012	51	1		1961	1	4	F10	2004	45	38	Y
156	I63-I64	2012	51	0		1961	1	4	F21	2013	18	17	Y
157	I63-I64	2009	79	1		1930	1	3	F10	2009	31	4	Y
158	I63-I64	2014	75	1		1939	1	3	F10	2007	01	2	N
159	I63-I64	2014	75	1		1939	1	3	F52	2010	11	4	N
160	I63-I64	2015	60	0		1955	1	4	F81	2015	72	3	N
161	I63-I64	2014	69	0		1945	1	37	F24	2015	18	1	Y
162	I63-I64	2004	58	0		1946	1	11	F10	2006	91	5	N
163	I63-I64	2006	49	0		1957	2	3	F10	2006	47	1	N
164	I63-I64	2013	77	0		1936	2	2	F80	2013	06	6	N
165	I63-I64	2012	52	1		1960	1	2	F10	2008	46	2	N
166	I63-I64	2013	83	1		1930	1	3	F28	2012	18	2	Y
167	I63-I64	2008	81	1		1927	2	6	F22	2005	18	55	Y
168	I63-I64	2006	66	0		1940	1	2	F80	2008	06	3	N
169	I63-I64	2013	58	0		1955	2	9	F10	2014	18	2	Y
170	I63-I64	2015	71	0		1944	1	2	F10	2015	09	3	N
171	I63-I64	2005	71	0		1934	1	6	F52	2008	11	1	N
172	I63-I64	2010	58	1		1952	1	7	F10	2008	37	94	N
173	I63-I64	2015	61	1		1954	1	15	F10	2007	45	1	N
174	I63-I64	2005	56	1		1949	2	4	F10	2004	46	1	N
175	I63-I64	2004	57	1		1947	2	2	F10	2004	01	4	Y
176	I63-I64	2004	55	0		1949	2	7	F78	2004	09	7	N
177	I63-I64	2006	64	0		1942	1	6	F10	2006	35	2	Y
178	I63-I64	2006	64	0		1942	1	6	F17	2006	35	2	Y
179	I63-I64	2016	66	1		1950	1	3	F17	2007	09	1	N
180	I63-I64	2005	54	0		1951	2	12	F51	2007	18	15	Y
181	I63-I64	2005	54	1		1951	2	12	F92	2005	27	1	N
182	I63-I64	2007	88	0		1919	2	6	F20	2008	18	1	Y
183	I63-I64	2015	64	1		1951	1	2	F17	2004	40	1	N
184	I63-I64	2006	60	0		1946	1	12	F10	2011	01	2	N
185	I63-I64	2006	60	0		1946	1	12	F92	2011	01	2	N
186	I63-I64	2011	58	1		1953	1	7	F52	2009	11	1	N
187	I63-I64	2004	55	0		1949	1	22	F52	2010	11	2	N
188	I63-I64	2011	61	1		1950	2	4	F10	2004	18	1	Y
189	I63-I64	2004	68	0		1936	2	8	F92	2008	01	2	N
190	I63-I64	2004	68	1		1936	2	8	F23	2004	18	49	Y
191	I63-I64	2009	64	1		1945	2	3	F92	2008	19	3	N
192	I63-I64	2004	65	0		1939	2	2	F17	2010	37	1	N
193	I63-I64	2015	65	1		1950	2	2	F92	2004	14	1	N
194	I63-I64	2004	47	0		1957	2	23	F22	2011	18	44	Y
195	I63-I64	2004	66	0		1938	1	43	F92	2009	01	4	N
196	I63-I64	2005	56	0		1949	1	16	F10	2005	18	1	N
197	I63-I64	2004	43	0		1961	1	2	F10	2006	46	3	Y
198	I63-I64	2006	49	0		1957	1	11	F20	2014	18	3	Y
199	I63-I64	2006	49	0		1957	1	11	F22	2012	18	21	Y
200	I63-I64	2006	49	0		1957	1	11	F51	2012	18	7	Y
201	I63-I64	2006	49	0		1957	1	11	F71	2013	01	1	N
202	I63-I64	2004	62	0		1942	1	59	F10	2016	01	2	N
203	I63-I64	2014	53	1		1961	1	10	F10	2004	46	21	Y
204	I63-I64	2014	53	0		1961	1	10	F19	2016	18	2	N
205	I63-I64	2014	53	1		1961	1	10	F60	2007	18	4	Y
206	I63-I64	2014	53	1		1961	1	10	F61	2007	18	2	Y
207	I63-I64	2011	75	0		1936	2	4	F22	2011	18	21	Y
208	I63-I64	2016	67	1		1949	1	6	F10	2004	03	32	Y
209	I63-I64	2016	67	1		1949	1	6	F21	2007	45	1	N
210	I63-I64	2011	76	1		1935	2	14	F20	2006	18	14	Y
211	I63-I64	2005	84	0		1921	1	15	F10	2005	35	1	Y
212	I63-I64	2010	62	0		1948	1	9	F60	2010	50	1	N
213	I63-I64	2014	82	1		1932	2	3	F10	2012	46	2	Y
214	I63-I64	2006	72	0		1934	2	2	F20	2013	18	2	Y
215	I63-I64	2006	72	0		1934	2	2	F22	2013	18	1	Y
216	I63-I64	2006	72	0		1934	2	2	F23	2013	46	1	N
217	I63-I64	2009	63	0		1946	1	16	F10	2010	18	6	Y
218	I63-I64	2009	47	1		1962	1	29	F10	2007	45	5	N
219	I63-I64	2005	55	0		1950	1	17	F52	2011	11	23	N
220	I63-I64	2010	61	1		1949	2	4	F60	2004	18	22	Y
221	I63-I64	2010	61	1		1949	2	4	F62	2006	18	4	Y
222	I63-I64	2004	66	0		1938	1	12	F10	2008	18	1	Y
223	I63-I64	2006	59	1		1947	2	3	F10	2006	50	1	N
224	I63-I64	2006	59	0		1947	2	3	F13	2007	46	4	Y
225	I63-I64	2004	59	0		1945	2	2	F20	2004	18	61	Y
226	I63-I64	2011	78	1		1933	2	5	F92	2004	01	1	N
227	I63-I64	2014	74	1		1940	1	2	F10	2007	91	8	Y
228	I63-I64	2008	65	0		1943	2	3	F10	2010	01	2	N
229	I63-I64	2012	68	1		1944	1	27	F60	2008	18	1	Y
230	I63-I64	2006	47	0		1959	2	9	F20	2015	18	2	Y
231	I63-I64	2013	65	1		1948	1	6	F52	2004	11	4	N
232	I63-I64	2015	84	0		1931	1	4	F92	2016	09	1	N
233	I63-I64	2007	69	0		1938	1	2	F10	2007	35	1	Y
234	I63-I64	2013	78	1		1935	1	9	F17	2010	01	1	N
235	I63-I64	2010	72	0		1938	1	7	F92	2010	35	1	Y
236	I63-I64	2006	52	1		1954	1	22	F10	2005	46	13	Y
237	I63-I64	2009	54	1		1955	2	5	F10	2004	45	47	Y
238	I63-I64	2009	54	1		1955	2	5	F70	2006	45	4	Y
239	I63-I64	2009	54	0		1955	2	5	F92	2013	46	1	N
240	I63-I64	2016	66	1		1950	1	11	F10	2016	46	5	Y
241	I63-I64	2015	64	1		1951	1	2	F10	2004	60	9	Y
242	I63-I64	2014	60	1		1954	2	2	F10	2006	18	26	Y
243	I63-I64	2015	57	0		1958	1	28	F10	2015	09	5	Y
244	I63-I64	2005	61	0		1944	1	6	F52	2008	11	2	N
245	I63-I64	2007	52	0		1955	1	3	F17	2007	19	14	N
246	I63-I64	2012	83	0		1929	2	9	F92	2012	18	1	Y
247	I63-I64	2008	79	1		1929	2	2	F60	2004	18	3	Y
248	I63-I64	2015	60	1		1955	1	3	F10	2010	46	1	N
249	I63-I64	2011	64	1		1947	2	10	F10	2004	45	34	Y
250	I63-I64	2004	60	0		1944	1	42	F23	2014	18	1	Y
251	I63-I64	2007	72	0		1935	2	6	F92	2008	18	3	Y
252	I63-I64	2008	81	1		1927	1	21	F52	2005	11	2	N
253	I63-I64	2006	52	1		1954	2	2	F10	2006	18	12	Y
254	I63-I64	2006	52	0		1954	1	5	F10	2009	09	2	N
255	I63-I64	2006	52	1		1954	1	5	F70	2006	60	5	N
256	I63-I64	2004	69	1		1935	1	10	F10	2004	18	1	Y
257	I63-I64	2006	78	0		1928	1	25	F25	2012	18	3	Y
258	I63-I64	2010	59	1		1951	1	157	F10	2007	18	2	Y
259	I63-I64	2010	59	1		1951	1	157	F60	2007	91	1	N
260	I63-I64	2011	70	0		1941	1	3	F10	2011	01	7	N
261	I63-I64	2007	63	0		1944	1	13	F52	2013	11	6	N
262	I63-I64	2004	54	0		1950	1	2	F17	2004	15	1	N
263	I63-I64	2013	75	1		1938	2	25	F20	2007	18	16	Y
264	I63-I64	2013	75	1		1938	2	25	F23	2008	18	4	Y
265	I63-I64	2006	53	1		1953	1	3	F10	2006	19	5	N
266	I63-I64	2006	53	1		1953	1	3	F17	2006	19	2	N
267	I63-I64	2008	73	0		1935	1	6	F92	2013	01	1	N
268	I63-I64	2009	50	1		1959	1	8	F10	2005	01	5	N
269	I63-I64	2009	50	1		1959	1	8	F52	2004	11	9	N
270	I63-I64	2007	48	0		1959	1	56	F17	2007	35	2	Y
271	I63-I64	2016	53	1		1963	2	11	F20	2004	18	81	Y
272	I63-I64	2016	53	1		1963	2	11	F22	2006	18	1	Y
273	I63-I64	2016	53	1		1963	2	11	F25	2005	18	34	Y
274	I63-I64	2016	55	1		1961	2	2	F60	2006	18	17	Y
275	I63-I64	2006	67	0		1939	2	8	F92	2013	40	7	N
276	I63-I64	2009	60	0		1949	1	17	F10	2009	09	2	Y
277	I63-I64	2004	44	0		1960	1	4	F10	2004	09	28	Y
278	I63-I64	2004	44	0		1960	1	4	F54	2005	18	1	Y
279	I63-I64	2013	74	1		1939	1	2	F10	2008	03	10	Y
280	I63-I64	2004	68	0		1936	1	24	F10	2004	16	2	N
281	I63-I64	2004	71	0		1933	1	6	F52	2005	11	2	N
282	I63-I64	2004	77	0		1927	1	6	F10	2004	18	6	Y
283	I63-I64	2004	77	0		1927	1	6	F22	2004	18	6	Y
284	I63-I64	2004	73	0		1931	1	22	F92	2009	03	1	N
285	I63-I64	2004	60	0		1944	1	11	F10	2004	35	5	N
286	I63-I64	2013	60	1		1953	2	40	F10	2004	45	13	Y
287	I63-I64	2013	60	1		1953	2	40	F70	2004	45	1	N
288	I63-I64	2014	76	1		1938	2	10	F10	2012	46	3	N
289	I63-I64	2014	73	1		1941	1	2	F10	2004	01	4	N
290	I63-I64	2014	73	1		1941	1	2	F17	2013	43	1	N
291	I63-I64	2009	86	1		1923	2	9	F20	2009	02	1	N
292	I63-I64	2009	86	0		1923	2	9	F22	2009	18	7	Y
293	I63-I64	2012	79	1		1933	2	2	F62	2010	09	1	N
294	I63-I64	2014	44	1		1970	1	4	F10	2005	18	8	Y
295	I63-I64	2015	81	0		1934	2	8	F23	2015	09	1	Y
296	I63-I64	2012	52	1		1960	1	4	F10	2004	02	47	Y
297	I63-I64	2012	52	1		1960	1	4	F60	2005	18	2	Y
298	I63-I64	2015	61	1		1954	2	4	F10	2004	45	39	Y
299	I63-I64	2005	51	0		1954	1	36	F10	2005	09	4	Y
300	I63-I64	2005	51	0		1954	1	36	F52	2007	11	6	N
301	I63-I64	2014	53	1		1961	1	12	F10	2008	45	1	N
302	I63-I64	2008	52	1		1956	2	13	F60	2007	60	1	N
303	I63-I64	2008	64	1		1944	1	2	F10	2008	03	1	N
304	I63-I64	2008	56	0		1952	2	4	F95	2013	07	1	N
305	I63-I64	2013	60	0		1953	1	4	F20	2013	18	1	Y
306	I63-I64	2010	65	0		1945	2	14	F17	2016	19	1	N
307	I63-I64	2010	57	1		1953	1	2	F10	2006	03	2	Y
308	I63-I64	2016	66	1		1950	1	3	F10	2014	46	3	N
309	I63-I64	2005	51	0		1954	1	17	F52	2008	11	3	N
310	I63-I64	2010	56	1		1954	2	5	F10	2006	18	36	Y
311	I63-I64	2010	56	1		1954	2	5	F23	2009	18	4	Y
312	I63-I64	2010	56	0		1954	2	5	F29	2010	18	13	Y
313	I63-I64	2016	65	0		1951	1	2	F71	2016	01	2	N
314	I63-I64	2016	65	1		1951	1	2	F72	2005	18	17	Y
315	I63-I64	2016	65	1		1951	1	2	F78	2016	01	1	N
316	I63-I64	2011	79	1		1932	2	2	F20	2009	03	2	Y
317	I63-I64	2011	79	1		1932	2	2	F22	2010	18	1	N
318	I63-I64	2016	88	0		1928	2	4	F22	2016	18	1	Y
319	I63-I64	2016	88	1		1928	2	4	F23	2016	09	1	Y
320	I63-I64	2007	79	0		1928	2	4	F29	2008	18	3	Y
321	I63-I64	2004	72	0		1932	1	82	F10	2004	09	17	N
322	I63-I64	2004	53	0		1951	2	29	F92	2004	09	1	N
323	I63-I64	2005	64	0		1941	1	28	F10	2011	53	1	N
324	I63-I64	2005	64	1		1941	1	28	F52	2004	11	3	N
325	I63-I64	2006	79	0		1927	2	7	F92	2007	46	2	N
326	I63-I64	2011	55	0		1956	1	12	F10	2012	09	12	Y
327	I63-I64	2014	80	0		1934	2	2	F92	2014	19	1	N
328	I63-I64	2011	42	1		1969	1	4	F10	2005	18	11	Y
329	I63-I64	2004	50	0		1954	2	3	F92	2009	09	4	N
330	I63-I64	2013	63	1		1950	1	3	F10	2010	46	4	N
331	I63-I64	2014	66	0		1948	2	8	F29	2014	35	1	Y
332	I63-I64	2012	76	0		1936	2	33	F20	2014	18	6	Y
333	I63-I64	2012	76	0		1936	2	33	F23	2012	18	7	Y
334	I63-I64	2011	70	0	NO	1941	2	26	F92	2015	03	1	N
335	I63-I64	2009	79	1		1930	1	7	F10	2004	11	5	Y
336	I63-I64	2007	65	0		1942	1	79	F10	2009	46	2	N
337	I63-I64	2008	67	1		1941	1	5	F10	2004	18	26	Y
338	I63-I64	2008	59	1		1949	1	6	F60	2004	18	26	Y
339	I63-I64	2005	58	1		1947	1	6	F10	2004	01	12	N
340	I63-I64	2011	43	0		1968	1	3	F63	2011	18	1	Y
341	I63-I64	2010	50	0		1960	1	28	F10	2010	09	9	Y
342	I63-I64	2010	50	0		1960	1	28	F17	2010	09	4	Y
343	I63-I64	2016	51	0		1965	1	2	F60	2016	18	1	Y
344	I63-I64	2016	51	1		1965	1	2	F92	2007	40	8	N
345	I63-I64	2013	70	1		1943	2	3	F10	2005	16	8	N
346	I63-I64	2007	61	1		1946	1	5	F10	2004	46	1	N
347	I63-I64	2011	42	0		1969	1	7	F10	2016	09	2	Y
348	I63-I64	2015	62	1		1953	1	22	F10	2009	46	4	N
349	I63-I64	2015	62	0		1953	1	22	F98	2015	45	3	N
350	I63-I64	2006	49	1		1957	1	8	F10	2005	60	9	Y
351	I63-I64	2013	78	1		1935	2	14	F25	2009	18	1	Y
352	I63-I64	2009	82	0		1927	2	16	F51	2012	01	1	N
353	I63-I64	2013	69	0		1944	1	8	F10	2015	01	1	N
354	I63-I64	2010	69	1		1941	1	4	F23	2009	46	1	N
355	I63-I64	2016	82	1		1934	1	5	F70	2006	18	3	Y
356	I63-I64	2008	53	0		1955	1	36	F10	2008	91	1	N
357	I63-I64	2010	58	1		1952	2	2	F51	2009	18	6	Y
358	I63-I64	2007	65	1		1942	1	16	F10	2007	09	34	Y
359	I63-I64	2010	66	1		1944	1	3	F20	2008	18	55	Y
360	I63-I64	2010	66	1		1944	1	3	F22	2004	18	83	Y
361	I63-I64	2007	93	0		1914	2	2	F22	2007	91	2	N
362	I63-I64	2013	70	0		1943	2	2	F60	2016	18	1	N
363	I63-I64	2013	70	0		1943	2	2	F61	2016	46	1	N
364	I63-I64	2010	57	1		1953	1	15	F10	2004	09	11	Y
365	I63-I64	2010	57	0		1953	1	15	F72	2011	60	1	N
366	I63-I64	2012	59	1		1953	2	3	F10	2011	18	4	Y
367	I63-I64	2004	73	0		1931	2	15	F92	2004	01	1	N
368	I63-I64	2011	48	0		1963	1	3	F10	2011	46	1	N
369	I63-I64	2013	69	1		1944	1	13	F60	2006	19	1	N
370	I63-I64	2006	57	1		1949	1	2	F52	2005	11	9	N
371	I63-I64	2014	89	1		1925	2	2	F62	2007	18	1	Y
372	I63-I64	2009	77	1		1932	2	2	F92	2005	51	4	N
373	I63-I64	2004	48	0		1956	2	19	F51	2008	18	24	Y
374	I63-I64	2004	48	0		1956	2	19	F62	2010	18	12	Y
375	I63-I64	2013	70	0		1943	1	11	F13	2016	06	2	N
376	I63-I64	2014	62	1		1952	1	5	F10	2004	03	6	Y
377	I63-I64	2007	73	0		1934	1	9	F80	2007	74	1	N
378	I63-I64	2013	61	1		1952	2	8	F60	2004	01	1	N
379	I63-I64	2005	42	0		1963	2	4	F51	2014	95	1	N
380	I63-I64	2007	77	1		1930	2	12	F20	2005	18	28	Y
381	I63-I64	2007	77	0		1930	2	12	F22	2009	50	5	N
382	I63-I64	2007	68	0		1939	1	135	F23	2012	09	4	Y
383	I63-I64	2007	67	1		1940	2	4	F10	2006	16	7	Y
384	I63-I64	2007	67	1		1940	2	4	F50	2006	50	1	N
385	I63-I64	2007	67	1		1940	2	4	F92	2005	01	1	N
386	I63-I64	2008	46	1		1962	2	6	F10	2006	18	4	Y
387	I63-I64	2006	58	0		1948	1	12	F98	2011	18	2	Y
388	I63-I64	2012	54	0		1958	1	22	F10	2016	09	1	N
389	I63-I64	2006	67	1		1939	2	2	F10	2004	45	3	N
390	I63-I64	2006	67	0		1939	2	2	F13	2010	50	1	N
391	I63-I64	2006	67	0		1939	2	2	F19	2010	18	6	Y
392	I63-I64	2006	67	0		1939	2	2	F22	2011	18	10	Y
393	I63-I64	2006	67	0		1939	2	2	F23	2010	18	3	Y
394	I63-I64	2010	51	0		1959	2	11	F22	2016	18	6	Y
395	I63-I64	2012	77	0		1935	2	2	F11	2013	01	2	N
396	I63-I64	2006	57	0		1949	1	2	F10	2007	18	2	Y
397	I63-I64	2006	66	0		1940	1	3	F10	2006	09	1	Y
398	I63-I64	2007	41	0		1966	2	28	F92	2010	22	1	N
399	I63-I64	2012	72	1		1940	1	6	F10	2004	03	2	N
400	I63-I64	2009	52	0		1957	1	4	F10	2009	19	1	N
401	I63-I64	2007	53	0		1954	1	3	F10	2007	35	1	N
402	I63-I64	2007	53	0		1954	1	3	F70	2009	60	1	N
403	I63-I64	2008	52	1		1956	1	19	F10	2006	18	1	Y
404	I63-I64	2010	53	0		1957	1	12	F10	2011	09	12	Y
405	I63-I64	2007	53	0		1954	1	9	F92	2010	09	1	Y
406	I63-I64	2015	86	1		1929	2	2	F13	2015	09	2	N
407	I63-I64	2007	54	1		1953	2	22	F60	2005	09	4	N
408	I63-I64	2007	54	1		1953	2	22	F61	2004	09	1	N
409	I63-I64	2007	54	1		1953	2	22	F62	2005	09	4	N
410	I63-I64	2010	77	0		1933	1	9	F23	2013	18	3	Y
411	I63-I64	2007	64	0	NO	1943	1	2	F50	2016	18	1	Y
412	I63-I64	2013	65	0		1948	2	3	F70	2013	95	1	N
413	I63-I64	2013	65	1		1948	2	3	F92	2012	46	2	N
414	I63-I64	2013	65	0		1948	2	3	F98	2013	18	7	Y
415	I63-I64	2012	59	0		1953	1	5	F10	2012	31	1	N
416	I63-I64	2008	64	0		1944	1	17	F60	2010	18	1	Y
417	I63-I64	2005	66	0		1939	1	4	F10	2005	22	1	N
418	I63-I64	2011	59	1		1952	2	9	F51	2007	18	13	Y
419	I63-I64	2013	72	0		1941	1	3	F23	2014	18	2	Y
420	I63-I64	2013	72	0		1941	1	3	F51	2014	18	1	Y
421	I63-I64	2007	55	0		1952	1	3	F10	2014	01	2	Y
422	I63-I64	2011	87	1		1924	2	10	F23	2011	18	1	Y
423	I63-I64	2011	87	1		1924	2	10	F60	2011	18	1	Y
424	I63-I64	2007	53	0		1954	2	2	F51	2007	18	14	Y
425	I63-I64	2008	56	1		1952	1	20	F10	2005	09	12	N
426	I63-I64	2008	56	1		1952	1	20	F17	2006	30	1	N
427	I63-I64	2005	59	0		1946	1	2	F10	2005	03	10	Y
428	I63-I64	2009	76	0		1933	2	3	F80	2014	06	1	N
429	I63-I64	2012	70	0		1942	1	14	F10	2012	03	1	N
430	I63-I64	2011	82	0		1929	2	2	F70	2011	18	1	Y
431	I63-I64	2007	78	0		1929	2	14	F80	2007	09	1	Y
432	I63-I64	2011	56	1		1955	2	5	F10	2009	50	1	N
433	I63-I64	2011	56	1		1955	2	5	F13	2009	18	109	Y
434	I63-I64	2011	56	1		1955	2	5	F23	2010	18	53	Y
435	I63-I64	2011	56	0		1955	2	5	F51	2012	18	16	Y
436	I63-I64	2011	56	1		1955	2	5	F60	2004	18	3	Y
437	I63-I64	2011	56	0		1955	2	5	F62	2015	18	2	Y
438	I63-I64	2013	50	1		1963	1	2	F51	2012	18	8	Y
439	I63-I64	2013	50	1		1963	1	2	F60	2004	18	47	Y
440	I63-I64	2007	49	0		1958	2	3	F23	2009	45	10	N
441	I63-I64	2007	49	0		1958	2	3	F51	2009	45	8	N
442	I63-I64	2014	84	0		1930	2	5	F22	2014	18	3	Y
443	I63-I64	2011	91	1		1920	2	6	F23	2008	09	1	N
444	I63-I64	2013	64	1		1949	2	4	F20	2004	18	85	Y
445	I63-I64	2005	71	0		1934	2	3	F25	2006	09	1	N
446	I63-I64	2005	71	0		1934	2	3	F60	2006	09	3	N
447	I63-I64	2005	71	0		1934	2	3	F61	2006	09	2	N
448	I63-I64	2008	72	1		1936	2	68	F80	2008	06	4	N
449	I63-I64	2014	58	0		1956	2	4	F60	2014	18	18	Y
450	I63-I64	2004	67	0		1937	1	18	F52	2007	11	1	N
451	I63-I64	2008	49	0		1959	2	52	F60	2015	18	8	Y
452	I63-I64	2009	59	1		1950	1	2	F10	2005	01	4	Y
453	I63-I64	2009	44	0		1965	1	8	F51	2011	18	12	Y
454	I63-I64	2007	67	1		1940	2	2	F20	2005	09	7	Y
455	I63-I64	2007	67	0		1940	2	2	F98	2008	18	1	N
456	I63-I64	2012	64	1		1948	1	9	F17	2008	37	4	Y
457	I63-I64	2004	44	0		1960	2	89	F80	2014	95	1	N
458	I63-I64	2004	45	0		1959	2	32	F10	2011	18	1	Y
459	I63-I64	2014	54	0		1960	2	6	F60	2016	18	3	Y
460	I63-I64	2005	74	0		1931	2	2	F23	2014	18	2	Y
461	I63-I64	2004	66	0		1938	2	22	F10	2008	09	1	N
462	I63-I64	2006	68	0		1938	2	55	F51	2010	18	4	Y
463	I63-I64	2013	71	0		1942	1	10	F10	2013	35	2	Y
464	I63-I64	2012	63	1		1949	1	2	F10	2006	46	1	N
465	I63-I64	2012	46	0		1966	2	13	F10	2014	37	3	N
466	I63-I64	2004	55	0		1949	1	48	F10	2004	01	27	N
467	I63-I64	2007	48	1		1959	1	10	F52	2007	11	1	N
468	I63-I64	2005	53	0		1952	1	6	F10	2015	18	20	Y
469	I63-I64	2013	55	1		1958	2	8	F17	2004	19	4	N
470	I63-I64	2013	55	1		1958	2	8	F60	2008	09	6	N
471	I63-I64	2013	63	1		1950	1	5	F10	2005	18	1	Y
472	I63-I64	2013	63	0		1950	1	5	F17	2014	09	1	Y
473	I63-I64	2013	58	1		1955	1	20	F10	2012	15	2	N
474	I63-I64	2008	76	0		1932	1	2	F20	2010	18	10	Y
475	I63-I64	2008	76	1		1932	1	2	F23	2007	18	7	Y
476	I63-I64	2005	64	0	NO	1941	1	3	F22	2009	18	3	Y
477	I63-I64	2005	64	0	NO	1941	1	3	F28	2008	18	14	Y
478	I63-I64	2016	72	1		1944	1	15	F10	2016	01	4	N
479	I63-I64	2016	72	0		1944	1	15	F92	2016	01	3	N
480	I63-I64	2008	65	1		1943	1	11	F23	2005	18	3	Y
481	I63-I64	2006	70	0		1936	1	12	F10	2006	46	1	N
482	I63-I64	2012	61	1		1951	2	2	F10	2004	18	55	Y
483	I63-I64	2012	61	1		1951	2	2	F25	2009	09	1	N
484	I63-I64	2012	61	1		1951	2	2	F60	2004	18	5	Y
485	I63-I64	2012	61	1		1951	2	2	F61	2004	18	15	Y
486	I63-I64	2013	68	0		1945	1	6	F10	2016	09	2	Y
487	I63-I64	2013	84	1		1929	1	11	F10	2008	18	1	Y
488	I63-I64	2006	53	0		1953	2	10	F17	2012	19	2	N
489	I63-I64	2014	60	1		1954	1	8	F10	2007	60	9	Y
490	I63-I64	2006	61	1		1945	1	6	F10	2005	18	4	Y
491	I63-I64	2010	63	1		1947	1	2	F10	2005	18	14	Y
492	I63-I64	2010	63	1		1947	1	2	F51	2009	18	3	Y
493	I63-I64	2010	63	1		1947	1	2	F52	2006	02	4	N
494	I63-I64	2010	63	1		1947	1	2	F60	2006	18	3	Y
495	I63-I64	2010	63	0		1947	1	2	F69	2012	18	1	Y
496	I63-I64	2009	80	0		1929	2	8	F20	2014	18	1	N
497	I63-I64	2009	80	0		1929	2	8	F22	2015	18	2	Y
498	I63-I64	2007	56	0		1951	2	50	F13	2012	18	1	Y
499	I63-I64	2007	56	0		1951	2	50	F51	2012	18	1	Y
500	I63-I64	2005	70	0		1935	2	70	F92	2005	09	4	N
501	I63-I64	2009	50	1		1959	1	3	F10	2004	60	4	N
502	I63-I64	2015	70	1		1945	1	2	F52	2004	11	22	N
503	I63-I64	2016	62	0		1954	1	4	F10	2016	46	1	N
504	I63-I64	2004	82	0		1922	2	25	F98	2011	18	7	Y
505	I63-I64	2012	60	1		1952	1	4	F10	2005	46	2	N
506	I63-I64	2007	51	0		1956	2	15	F51	2007	18	32	Y
507	I63-I64	2013	64	1		1949	1	2	F95	2012	07	4	N
508	I63-I64	2010	66	1		1944	1	13	F66	2009	11	2	N
509	I63-I64	2013	58	1		1955	1	24	F10	2010	18	6	Y
510	I63-I64	2013	58	1		1955	1	24	F20	2013	50	1	N
511	I63-I64	2013	58	1		1955	1	24	F60	2010	60	2	N
512	I63-I64	2010	52	1		1958	2	6	F10	2004	50	2	N
513	I63-I64	2010	52	1		1958	2	6	F51	2004	18	1	Y
514	I63-I64	2010	52	1		1958	2	6	F60	2004	18	3	Y
515	I63-I64	2010	52	0		1958	2	6	F61	2011	18	2	N
516	I63-I64	2012	69	1		1943	1	4	F10	2011	46	5	Y
517	I63-I64	2012	69	0		1943	1	4	F20	2016	18	1	Y
518	I63-I64	2015	75	1		1940	2	4	F10	2008	18	6	Y
519	I63-I64	2008	47	0		1961	2	27	F17	2008	22	1	N
520	I63-I64	2009	49	1		1960	2	8	F71	2004	18	6	Y
521	I63-I64	2009	49	1		1960	2	8	F72	2005	18	39	Y
522	I63-I64	2006	70	0		1936	2	8	F23	2016	01	2	N
523	I63-I64	2016	73	1		1943	2	2	F10	2011	45	23	N
524	I63-I64	2009	81	1		1928	2	6	F60	2006	50	2	N
525	I63-I64	2008	72	0		1936	2	11	F20	2009	74	1	N
526	I63-I64	2009	55	1		1954	1	2	F51	2004	18	5	Y
527	I63-I64	2009	55	1		1954	1	2	F60	2004	18	30	Y
528	I63-I64	2013	50	0		1963	1	6	F52	2013	11	2	N
529	I63-I64	2010	66	1		1944	2	3	F22	2010	18	1	Y
530	I63-I64	2005	80	0	NO	1925	1	23	F23	2009	18	2	Y
531	I63-I64	2011	78	1		1933	1	3	F10	2007	02	1	N
532	I63-I64	2009	51	1		1958	2	20	F10	2004	44	53	Y
533	I63-I64	2009	51	0		1958	2	20	F13	2012	45	15	N
534	I63-I64	2009	51	0		1958	2	20	F20	2010	18	12	Y
535	I63-I64	2009	51	1		1958	2	20	F60	2004	18	3	Y
536	I63-I64	2005	50	0		1955	1	5	F51	2008	18	1	Y
537	I63-I64	2005	50	1		1955	1	5	F52	2004	11	8	N
538	I63-I64	2014	53	0		1961	2	2	F17	2016	19	2	N
539	I63-I64	2012	85	0		1927	2	24	F51	2013	18	1	Y
540	I63-I64	2008	52	0		1956	1	10	F13	2009	01	1	N
541	I63-I64	2016	66	1		1950	1	2	F10	2006	09	24	Y
542	I63-I64	2013	60	1		1953	1	5	F10	2007	03	1	N
543	I63-I64	2007	65	0		1942	1	14	F52	2011	11	5	N
544	I63-I64	2009	68	0		1941	1	5	F17	2011	01	3	N
545	I63-I64	2010	68	1		1942	1	52	F92	2009	01	10	N
546	I63-I64	2008	59	0		1949	1	6	F10	2008	35	4	Y
547	I63-I64	2009	66	0		1943	1	2	F52	2010	11	1	N
548	I63-I64	2009	62	0		1947	1	10	F10	2010	01	2	N
549	I63-I64	2016	47	1		1969	1	10	F10	2009	18	1	Y
550	I63-I64	2016	47	1		1969	1	10	F60	2009	18	1	Y
551	I63-I64	2016	47	1		1969	1	10	F63	2008	18	2	Y
552	I63-I64	2006	54	0		1952	1	15	F17	2006	09	1	Y
553	I63-I64	2004	65	0		1939	1	11	F10	2004	01	1	N
554	I63-I64	2011	52	1		1959	2	101	F54	2007	18	4	Y
555	I63-I64	2004	56	0		1948	1	9	F70	2004	71	1	N
556	I63-I64	2009	65	0		1944	2	2	F10	2011	46	2	N
557	I63-I64	2010	59	1		1951	2	4	F10	2006	45	23	N
558	I63-I64	2007	84	0		1923	2	2	F23	2010	46	1	N
559	I63-I64	2006	85	0		1921	1	2	F92	2008	23	1	N
560	I63-I64	2004	74	0		1930	2	6	F60	2013	01	1	N
561	I63-I64	2016	62	1		1954	1	7	F52	2009	11	2	N
562	I63-I64	2016	51	0		1965	1	6	F17	2016	09	1	Y
563	I63-I64	2006	61	0		1945	1	11	F10	2012	46	1	N
564	I63-I64	2010	58	0		1952	2	5	F23	2011	09	1	N
565	I63-I64	2007	76	1		1931	2	7	F10	2007	09	1	Y
566	I63-I64	2004	86	0		1918	2	12	F23	2005	91	2	N
567	I63-I64	2016	64	1		1952	2	2	F10	2004	18	10	Y
568	I63-I64	2016	64	1		1952	2	2	F13	2007	60	1	N
569	I63-I64	2010	50	1		1960	1	9	F10	2009	91	9	Y
570	I63-I64	2007	40	0		1967	1	2	F10	2007	09	2	Y
571	I63-I64	2009	66	1		1943	1	9	F52	2004	11	54	N
572	I63-I64	2015	46	0		1969	1	9	F10	2015	09	4	Y
573	I63-I64	2006	54	1		1952	1	31	F10	2004	45	21	N
574	I63-I64	2006	54	1		1952	1	31	F17	2004	45	21	N
575	I63-I64	2010	68	1		1942	1	7	F52	2007	11	7	N
576	I63-I64	2011	67	1		1944	1	11	F52	2004	11	1	N
577	I63-I64	2005	67	0		1938	2	2	F10	2005	60	2	N
578	I63-I64	2007	53	0		1954	2	4	F60	2011	71	1	N
579	I63-I64	2007	53	0		1954	2	4	F92	2011	43	4	N
580	I63-I64	2005	61	0		1944	1	4	F10	2005	09	3	Y
581	I63-I64	2009	58	1		1951	2	2	F23	2004	09	1	N
582	I63-I64	2009	58	0		1951	2	2	F70	2010	18	1	Y
583	I63-I64	2010	60	1		1950	1	2	F52	2007	11	8	N
584	I63-I64	2004	54	0		1950	1	23	F17	2013	19	1	N
585	I63-I64	2014	56	1		1958	1	11	F52	2008	11	2	N
586	I63-I64	2012	69	0		1943	2	2	F22	2013	18	19	Y
587	I63-I64	2009	55	1		1954	1	2	F10	2009	18	14	Y
588	I63-I64	2011	63	1		1948	2	3	F10	2004	60	1	N
589	I63-I64	2015	67	0		1948	2	10	F81	2015	72	1	N
590	I63-I64	2010	68	0		1942	1	3	F52	2014	11	1	N
591	I63-I64	2006	56	1		1950	2	2	F10	2005	01	4	N
592	I63-I64	2008	79	0		1929	2	2	F23	2008	09	2	N
593	I63-I64	2007	44	0		1963	2	5	F17	2015	09	1	Y
594	I63-I64	2010	68	0		1942	1	4	F80	2010	09	1	Y
595	I63-I64	2004	61	0		1943	1	3	F10	2004	15	1	N
596	I63-I64	2009	59	1		1950	2	42	F60	2007	18	17	Y
597	I63-I64	2009	59	1		1950	2	42	F61	2004	60	1	N
598	I63-I64	2009	59	0		1950	2	42	F80	2011	06	1	N
599	I63-I64	2016	65	0		1951	2	6	F17	2016	09	1	Y
600	I63-I64	2006	69	0		1937	2	3	F22	2007	18	1	Y
601	I63-I64	2013	56	1		1957	2	94	F22	2004	18	35	Y
602	I63-I64	2013	56	1		1957	2	94	F60	2007	60	2	N
603	I63-I64	2013	56	1		1957	2	94	F68	2004	18	10	Y
604	I63-I64	2013	56	0		1957	2	94	F80	2014	15	1	N
605	I63-I64	2004	80	0		1924	2	33	F50	2008	18	1	N
606	I63-I64	2006	84	0		1922	2	3	F28	2006	18	3	Y
607	I63-I64	2006	84	0		1922	2	3	F51	2006	18	3	Y
608	I63-I64	2016	86	1		1930	2	4	F20	2016	18	1	Y
609	I63-I64	2016	86	1		1930	2	4	F23	2016	18	6	Y
610	I63-I64	2008	55	0		1953	2	4	F51	2010	44	2	Y
611	I63-I64	2005	85	0		1920	2	2	F91	2007	01	1	N
612	I63-I64	2005	48	0		1957	2	39	F60	2007	01	5	N
613	I63-I64	2016	84	1		1932	2	2	F51	2009	18	1	Y
614	I63-I64	2016	84	0		1932	2	2	F60	2016	18	1	Y
615	I63-I64	2016	84	1		1932	2	2	F92	2010	01	2	N
616	I63-I64	2004	62	0		1942	1	20	F10	2004	09	1	Y
617	I63-I64	2004	56	0		1948	1	7	F10	2016	18	2	Y
618	I63-I64	2004	56	0		1948	1	7	F95	2005	09	2	N
619	I63-I64	2008	63	0		1945	1	37	F80	2008	91	5	N
620	I63-I64	2007	54	1		1953	1	12	F10	2004	01	20	Y
621	I63-I64	2013	76	0	NO	1937	1	11	F91	2015	09	1	N
622	I63-I64	2013	73	0		1940	2	6	F23	2014	18	12	Y
623	I63-I64	2004	81	0		1923	1	17	F10	2005	55	1	N
624	I63-I64	2015	69	1		1946	1	2	F10	2011	01	1	N
625	I63-I64	2006	58	0		1948	2	27	F10	2016	18	1	Y
626	I63-I64	2010	83	0		1927	1	6	F92	2010	40	19	N
627	I63-I64	2007	79	1		1928	1	4	F10	2006	18	2	N
628	I63-I64	2007	79	1		1928	1	4	F22	2006	18	3	Y
629	I63-I64	2007	79	1		1928	1	4	F23	2005	18	2	Y
630	I63-I64	2009	59	0		1950	2	3	F22	2009	18	3	Y
631	I63-I64	2008	69	0	NO	1939	2	75	F92	2008	46	1	N
632	I63-I64	2004	64	0		1940	1	23	F52	2013	11	3	N
633	I63-I64	2007	56	0		1951	1	5	F10	2007	35	2	Y
634	I63-I64	2007	51	0		1956	1	3	F10	2007	09	1	N
635	I63-I64	2015	74	1		1941	1	6	F17	2011	19	1	N
636	I63-I64	2006	57	1		1949	1	6	F17	2006	35	2	Y
637	I63-I64	2009	82	0		1927	1	5	F22	2009	18	9	Y
638	I63-I64	2009	82	1		1927	1	5	F51	2009	18	1	Y
639	I63-I64	2012	55	1		1957	1	16	F10	2005	18	5	Y
640	I63-I64	2012	55	1		1957	1	16	F70	2006	60	1	N
641	I63-I64	2005	69	0		1936	2	29	F29	2006	09	2	Y
642	I63-I64	2014	72	1		1942	1	4	F17	2013	02	1	N
643	I63-I64	2008	57	1		1951	1	4	F10	2004	45	18	Y
644	I63-I64	2008	57	1		1951	1	4	F60	2006	18	1	Y
645	I63-I64	2008	55	1		1953	2	3	F60	2004	09	1	N
646	I63-I64	2005	76	0		1929	1	15	F10	2007	92	3	Y
647	I63-I64	2009	54	0		1955	1	11	F10	2016	46	5	N
648	I63-I64	2009	66	1		1943	2	3	F10	2004	45	1	N
649	I63-I64	2014	78	0		1936	1	4	F10	2014	91	1	N
650	I63-I64	2004	76	1		1928	1	2	F10	2004	18	5	Y
651	I63-I64	2008	53	0		1955	1	101	F51	2012	18	7	Y
652	I63-I64	2015	58	1		1957	2	27	F17	2015	09	4	Y
653	I63-I64	2010	73	1		1937	2	22	F20	2004	18	26	Y
654	I63-I64	2014	62	0		1952	2	3	F10	2015	01	4	Y
655	I63-I64	2009	52	0		1957	1	17	F10	2012	35	2	Y
656	I63-I64	2009	52	0		1957	1	17	F17	2016	19	1	N
657	I63-I64	2008	77	0	NO	1931	2	2	F20	2010	18	16	Y
658	I63-I64	2008	77	0	NO	1931	2	2	F23	2009	18	8	Y
659	I63-I64	2012	87	0		1925	1	7	F98	2015	18	1	Y
660	I63-I64	2014	63	0		1951	1	34	F63	2015	18	2	Y
661	I63-I64	2015	51	0		1964	1	4	F10	2015	09	2	Y
662	I63-I64	2004	58	0		1946	1	9	F10	2008	09	2	N
663	I63-I64	2006	70	1		1936	1	13	F52	2005	11	1	N
664	I63-I64	2013	63	1		1950	2	2	F10	2007	46	1	N
665	I63-I64	2011	60	0		1951	1	23	F99	2012	22	2	N
666	I63-I64	2011	55	1		1956	1	5	F10	2010	09	1	Y
667	I63-I64	2011	65	1		1946	1	24	F10	2006	03	2	N
668	I63-I64	2011	65	1		1946	1	24	F22	2005	09	2	N
669	I63-I64	2011	65	1		1946	1	24	F52	2005	11	1	N
670	I63-I64	2008	71	0		1937	1	5	F22	2016	18	2	Y
671	I63-I64	2016	65	1		1951	1	2	F52	2009	11	1	N
672	I63-I64	2013	56	0		1957	2	7	F92	2014	01	1	N
673	I63-I64	2014	66	0		1948	1	2	F10	2014	15	1	N
674	I63-I64	2015	67	1		1948	1	3	F10	2004	18	3	Y
675	I63-I64	2012	60	1		1952	1	2	F10	2008	18	14	Y
676	I63-I64	2008	55	1		1953	2	3	F60	2004	18	21	Y
677	I63-I64	2009	61	0		1948	1	4	F10	2009	35	3	Y
678	I63-I64	2005	82	1		1923	1	2	F92	2004	09	7	N
679	I63-I64	2008	72	0		1936	1	7	F10	2008	91	2	N
680	I63-I64	2010	84	1		1926	2	2	F51	2009	18	1	Y
681	I63-I64	2010	84	1		1926	2	2	F92	2010	27	5	N
682	I63-I64	2011	45	0		1966	1	15	F60	2016	95	1	N
683	I63-I64	2016	85	1		1931	1	7	F10	2007	46	2	N
684	I63-I64	2005	78	0		1927	2	9	F50	2009	61	1	N
685	I63-I64	2004	70	0		1934	1	2	F10	2004	09	3	Y
686	I63-I64	2008	60	0		1948	1	2	F10	2011	15	1	N
687	I63-I64	2006	62	0		1944	1	2	F17	2006	01	1	N
688	I63-I64	2013	85	1		1928	2	11	F60	2004	18	7	Y
689	I63-I64	2011	47	0		1964	1	2	F51	2016	18	1	Y
690	I63-I64	2011	57	0		1954	1	192	F52	2013	11	6	N
691	I63-I64	2010	74	0		1936	2	10	F23	2010	18	56	Y
692	I63-I64	2015	81	0		1934	2	7	F22	2015	18	2	Y
693	I63-I64	2007	81	0		1926	1	13	F29	2008	50	1	N
694	I63-I64	2016	71	1		1945	1	16	F52	2013	11	2	N
695	I63-I64	2011	75	1		1936	2	2	F23	2010	46	1	N
696	I63-I64	2016	61	0		1955	1	4	F10	2016	09	2	Y
697	I63-I64	2005	67	0		1938	2	5	F50	2015	18	9	Y
698	I63-I64	2005	67	0		1938	2	5	F51	2011	18	53	Y
699	I63-I64	2005	67	1		1938	2	5	F92	2004	18	3	Y
700	I63-I64	2009	68	1		1941	1	7	F52	2004	11	5	N
701	I63-I64	2009	68	1		1941	1	7	F95	2006	07	1	N
702	I63-I64	2008	54	1		1954	1	7	F10	2004	18	28	Y
703	I63-I64	2008	54	0		1954	1	7	F60	2008	18	2	Y
704	I63-I64	2008	54	0		1954	1	7	F91	2014	46	3	N
705	I63-I64	2005	66	1		1939	2	2	F13	2005	50	1	N
706	I63-I64	2008	62	1		1946	2	2	F92	2007	07	2	N
707	I63-I64	2004	59	0		1945	1	5	F52	2008	11	2	N
708	I63-I64	2010	58	0		1952	1	34	F10	2015	46	24	Y
709	I63-I64	2015	90	1		1925	2	3	F20	2008	18	1	Y
710	I63-I64	2015	90	1		1925	2	3	F22	2006	18	5	Y
711	I63-I64	2009	69	0		1940	2	17	F51	2010	18	3	Y
712	I63-I64	2009	69	0		1940	2	17	F60	2015	03	3	N
713	I63-I64	2009	69	0		1940	2	17	F92	2016	09	1	N
714	I63-I64	2005	56	1	NO	1949	1	3	F10	2004	18	43	Y
715	I63-I64	2013	48	0		1965	2	2	F51	2015	18	1	Y
716	I63-I64	2013	67	1		1946	1	2	F10	2007	37	6	N
717	I63-I64	2013	67	0		1946	1	2	F17	2013	09	1	N
718	I63-I64	2012	73	1		1939	1	28	F52	2004	11	4	N
719	I63-I64	2004	81	0		1923	1	5	F51	2008	18	3	Y
720	I63-I64	2005	63	0		1942	1	28	F10	2007	03	1	N
721	I63-I64	2008	64	0		1944	1	4	F10	2008	01	1	N
722	I63-I64	2014	41	1		1973	1	2	F60	2006	18	1	Y
723	I63-I64	2004	82	0		1922	2	6	F20	2004	18	1	Y
724	I63-I64	2004	82	0		1922	2	6	F22	2004	01	5	Y
725	I63-I64	2004	82	0		1922	2	6	F60	2005	01	1	N
726	I63-I64	2012	58	0		1954	1	2	F10	2016	01	2	N
727	I63-I64	2012	58	1		1954	1	2	F52	2004	11	2	N
728	I63-I64	2012	61	1		1951	1	15	F10	2012	46	6	Y
729	I63-I64	2013	78	1		1935	2	45	F22	2012	18	1	Y
730	I63-I64	2013	78	1		1935	2	45	F98	2012	18	3	Y
731	I63-I64	2013	51	0		1962	2	33	F13	2016	46	3	N
732	I63-I64	2013	51	0		1962	2	33	F60	2013	18	6	Y
733	I63-I64	2013	51	1		1962	2	33	F92	2009	01	2	N
734	I63-I64	2015	74	1		1941	2	15	F51	2011	18	27	Y
735	I63-I64	2015	74	0		1941	2	15	F60	2016	40	3	Y
736	I63-I64	2009	49	1		1960	2	3	F60	2004	09	2	Y
737	I63-I64	2013	59	1		1954	2	7	F50	2005	18	53	Y
738	I63-I64	2013	59	1		1954	2	7	F60	2004	18	15	Y
739	I63-I64	2008	81	0		1927	1	6	F10	2008	18	5	Y
740	I63-I64	2012	69	1		1943	1	11	F10	2011	01	2	N
741	I63-I64	2013	67	1		1946	1	4	F10	2008	09	7	N
742	I63-I64	2013	67	0		1946	1	4	F60	2015	19	2	N
743	I63-I64	2012	63	1		1949	1	39	F10	2012	01	3	N
744	I63-I64	2011	82	1		1929	1	3	F10	2009	01	1	N
745	I63-I64	2010	49	1		1961	1	7	F10	2004	45	20	Y
746	I63-I64	2010	49	1		1961	1	7	F13	2008	46	1	N
747	I63-I64	2010	49	1		1961	1	7	F60	2004	60	3	N
748	I63-I64	2010	49	1		1961	1	7	F61	2009	45	1	N
749	I63-I64	2010	61	1		1949	1	10	F10	2005	46	4	N
750	I63-I64	2015	55	0		1960	1	4	F10	2016	16	1	N
751	I63-I64	2004	66	0		1938	1	3	F10	2007	09	5	N
752	I63-I64	2011	67	1		1944	2	3	F20	2009	18	14	Y
753	I63-I64	2011	67	1		1944	2	3	F23	2009	18	15	Y
754	I63-I64	2004	64	0		1940	1	2	F23	2016	28	3	N
755	I63-I64	2011	80	1		1931	1	11	F10	2007	91	2	N
756	I63-I64	2010	73	1		1937	1	6	F10	2006	09	6	Y
757	I63-I64	2010	57	1		1953	1	59	F10	2010	09	1	N
758	I63-I64	2010	57	1		1953	1	59	F52	2005	11	1	N
759	I63-I64	2006	59	0		1947	1	4	F10	2006	54	1	N
760	I63-I64	2010	52	1		1958	2	5	F10	2004	45	2	N
761	I63-I64	2010	69	1		1941	1	2	F10	2010	31	34	Y
762	I63-I64	2010	69	0		1941	1	2	F20	2011	43	14	N
763	I63-I64	2010	69	0		1941	1	2	F25	2011	18	2	Y
764	I63-I64	2006	51	0		1955	1	2	F70	2008	09	62	N
765	I63-I64	2007	66	1		1941	1	2	F10	2006	03	4	N
766	I63-I64	2004	59	0		1945	1	27	F10	2006	18	1	Y
767	I63-I64	2006	63	0		1943	2	25	F10	2013	01	1	N
768	I63-I64	2004	70	0		1934	2	19	F23	2006	09	1	N
769	I63-I64	2013	73	0		1940	1	4	F10	2013	09	1	Y
770	I63-I64	2004	62	0		1942	1	15	F10	2004	09	4	Y
771	I63-I64	2004	62	0		1942	1	15	F98	2009	18	3	Y
772	I63-I64	2006	54	0		1952	2	4	F10	2011	46	1	N
773	I63-I64	2006	54	1		1952	2	4	F92	2004	03	4	N
774	I63-I64	2013	85	0		1928	2	2	F23	2016	18	2	Y
775	I63-I64	2013	74	1		1939	1	14	F10	2010	01	1	N
776	I63-I64	2011	63	1		1948	1	2	F10	2008	60	5	Y
777	I63-I64	2004	55	0		1949	1	7	F52	2008	11	2	N
778	I63-I64	2005	44	0		1961	2	2	F60	2013	46	1	N
779	I63-I64	2009	75	0		1934	1	4	F92	2009	31	1	N
780	I63-I64	2007	67	1		1940	1	16	F60	2006	09	1	N
781	I63-I64	2006	62	0		1944	1	2	F52	2008	11	26	N
782	I63-I64	2007	75	1		1932	2	4	F10	2007	18	3	Y
783	I63-I64	2007	75	1		1932	2	4	F51	2007	18	1	Y
784	I63-I64	2007	42	1		1965	2	10	F10	2004	18	7	Y
785	I63-I64	2007	42	1		1965	2	10	F17	2004	19	1	N
786	I63-I64	2007	42	0		1965	2	10	F19	2007	18	1	Y
787	I63-I64	2007	42	0		1965	2	10	F23	2007	18	6	Y
788	I63-I64	2007	42	0		1965	2	10	F28	2013	18	1	Y
789	I63-I64	2007	42	0		1965	2	10	F63	2007	18	1	Y
790	I63-I64	2007	42	1		1965	2	10	F70	2004	18	6	Y
791	I63-I64	2007	42	0		1965	2	10	F71	2007	18	7	Y
792	I63-I64	2009	85	0		1924	2	5	F23	2011	22	1	N
793	I63-I64	2004	48	0		1956	2	44	F23	2011	18	13	Y
794	I63-I64	2004	48	0		1956	2	44	F68	2007	07	7	N
795	I63-I64	2004	48	0		1956	2	44	F70	2009	18	8	Y
796	I63-I64	2004	48	0		1956	2	44	F78	2006	60	3	N
797	I63-I64	2004	48	0		1956	2	44	F80	2010	06	2	N
798	I63-I64	2009	57	1		1952	1	5	F10	2004	18	3	Y
799	I63-I64	2009	57	1		1952	1	5	F60	2005	18	2	Y
800	I63-I64	2009	43	0		1966	1	6	F52	2010	11	2	N
801	I63-I64	2006	65	1		1941	1	8	F92	2005	09	6	Y
802	I63-I64	2006	61	0		1945	1	23	F10	2010	09	11	Y
803	I63-I64	2009	69	0		1940	1	8	F10	2009	46	3	Y
804	I63-I64	2009	70	0		1939	1	2	F22	2011	18	4	Y
805	I63-I64	2016	51	1		1965	1	4	F10	2010	09	19	Y
806	I63-I64	2007	54	1		1953	2	7	F51	2006	18	9	Y
807	I63-I64	2007	54	1		1953	2	7	F92	2005	01	7	N
808	I63-I64	2006	64	0		1942	1	2	F52	2014	11	2	N
809	I63-I64	2010	55	0		1955	1	38	F10	2012	15	1	N
810	I63-I64	2010	55	0		1955	1	38	F23	2014	18	2	Y
811	I63-I64	2005	78	0		1927	2	46	F80	2007	06	1	N
812	I63-I64	2014	72	0		1942	1	8	F10	2014	35	1	Y
813	I63-I64	2008	71	1		1937	1	2	F10	2005	18	2	Y
814	I63-I64	2005	53	0		1952	1	16	F10	2007	01	4	Y
815	I63-I64	2012	62	0		1950	1	3	F52	2015	11	1	N
816	I63-I64	2006	66	1		1940	1	9	F52	2005	11	5	Y
817	I63-I64	2007	67	0		1940	1	28	F92	2014	03	1	N
818	I63-I64	2014	53	0		1961	1	10	F52	2014	11	1	N
819	I63-I64	2013	58	1		1955	1	4	F10	2005	09	4	N
820	I63-I64	2008	54	0		1954	2	4	F10	2008	18	9	Y
821	I63-I64	2008	54	1		1954	2	4	F60	2006	18	10	Y
822	I63-I64	2008	54	1		1954	2	4	F62	2006	18	3	Y
823	I63-I64	2008	54	1		1954	2	4	F92	2007	37	2	N
824	I63-I64	2008	55	1		1953	1	5	F10	2004	01	1	N
825	I63-I64	2007	57	1		1950	2	3	F10	2004	60	2	Y
826	I63-I64	2006	66	0		1940	1	9	F10	2006	09	4	Y
827	I63-I64	2006	66	0		1940	1	9	F60	2008	18	1	Y
828	I63-I64	2013	46	0		1967	1	36	F10	2013	15	4	Y
829	I63-I64	2004	47	0		1957	2	8	F10	2004	09	14	Y
830	I63-I64	2014	82	1		1932	2	3	F71	2004	60	1	N
831	I63-I64	2005	76	0		1929	1	5	F10	2009	18	1	Y
832	I63-I64	2013	51	1		1962	2	4	F53	2005	60	1	N
833	I63-I64	2005	73	0		1932	2	5	F80	2007	09	2	N
834	I63-I64	2016	59	0		1957	1	12	F62	2016	95	1	N
835	I63-I64	2008	56	1		1952	2	7	F60	2006	18	15	Y
836	I63-I64	2008	68	1		1940	1	6	F10	2004	01	1	N
837	I63-I64	2016	60	0		1956	1	10	F17	2016	09	1	Y
838	I63-I64	2004	53	1		1951	1	20	F10	2004	09	2	Y
839	I63-I64	2006	66	1		1940	2	5	F11	2005	09	4	N
840	I63-I64	2009	58	1		1951	1	13	F10	2004	18	67	Y
841	I63-I64	2012	85	1		1927	2	2	F22	2012	18	1	Y
842	I63-I64	2004	55	0		1949	1	18	F10	2009	01	1	N
843	I63-I64	2007	49	0		1958	2	105	F20	2010	18	81	Y
844	I63-I64	2007	49	0		1958	2	105	F22	2010	18	23	Y
845	I63-I64	2007	49	0		1958	2	105	F23	2010	18	1	Y
846	I63-I64	2007	49	0		1958	2	105	F51	2009	18	12	Y
847	I63-I64	2004	77	0		1927	2	7	F92	2009	01	4	N
848	I63-I64	2005	61	0		1944	2	4	F17	2008	19	1	N
849	I63-I64	2010	75	0		1935	1	12	F10	2010	01	2	N
850	I63-I64	2011	63	1		1948	1	10	F10	2005	18	14	Y
851	I63-I64	2009	71	0		1938	1	2	F10	2012	30	1	N
852	I63-I64	2010	53	1		1957	1	2	F10	2006	18	2	Y
853	I63-I64	2005	54	1		1951	1	2	F71	2004	60	1	N
854	I63-I64	2004	78	0		1926	2	17	F92	2004	09	1	N
855	I63-I64	2007	48	0		1959	2	13	F51	2014	18	10	Y
856	I63-I64	2007	48	0		1959	2	13	F92	2014	09	1	N
857	I63-I64	2004	69	0		1935	2	4	F91	2012	18	2	Y
858	I63-I64	2004	61	0		1943	1	3	F10	2005	45	5	Y
859	I63-I64	2008	60	0		1948	1	4	F10	2013	18	2	Y
860	I63-I64	2008	60	0		1948	1	4	F60	2013	18	2	Y
861	I63-I64	2006	65	0		1941	2	2	F92	2006	03	2	N
862	I63-I64	2009	51	0		1958	1	15	F10	2016	35	1	Y
863	I63-I64	2007	52	0		1955	1	29	F17	2012	01	1	N
864	I63-I64	2007	52	0		1955	1	29	F10	2008	18	3	Y
865	I63-I64	2015	69	1		1946	1	7	F10	2013	01	4	Y
866	I63-I64	2006	60	0		1946	1	5	F23	2015	46	1	N
867	I63-I64	2005	48	0		1957	1	3	F10	2005	09	3	Y
868	I63-I64	2005	58	0		1947	1	14	F20	2011	18	13	Y
869	I63-I64	2005	58	0		1947	1	14	F23	2006	18	1	Y
870	I63-I64	2007	60	1		1947	2	2	F10	2005	03	9	Y
871	I63-I64	2007	60	0		1947	2	2	F92	2010	31	1	N
872	I63-I64	2013	60	0		1953	2	2	F10	2014	18	6	Y
873	I63-I64	2013	60	1		1953	2	2	F78	2006	60	1	N
874	I63-I64	2016	67	1		1949	1	5	F10	2015	01	3	Y
875	I63-I64	2016	67	0		1949	1	5	F28	2016	09	2	Y
876	I63-I64	2016	67	0		1949	1	5	F80	2016	72	1	N
877	I63-I64	2005	68	0		1937	2	16	F92	2005	71	1	N
878	I63-I64	2012	60	1		1952	1	2	F10	2004	60	17	N
879	I63-I64	2012	60	1		1952	1	2	F52	2006	11	1	N
880	I63-I64	2008	71	1	NO	1937	2	3	F20	2004	18	146	Y
881	I63-I64	2007	57	0		1950	1	4	F10	2007	01	3	N
882	I63-I64	2014	79	1		1935	1	2	F10	2006	02	2	N
883	I63-I64	2004	64	0		1940	1	7	F10	2004	01	5	N
884	I63-I64	2016	64	0		1952	1	4	F10	2016	03	1	N
885	I63-I64	2007	71	0		1936	1	20	F22	2010	18	9	Y
886	I63-I64	2005	50	0		1955	1	54	F10	2008	18	2	Y
887	I63-I64	2005	50	0		1955	1	54	F17	2005	35	2	Y
888	I63-I64	2007	50	0		1957	2	6	F13	2008	46	2	N
889	I63-I64	2014	63	1		1951	1	6	F10	2009	46	2	Y
890	I63-I64	2016	76	1		1940	2	2	F10	2015	34	3	N
891	I63-I64	2006	55	1		1951	1	10	F10	2005	09	9	Y
892	I63-I64	2006	55	0		1951	1	10	F20	2010	18	20	Y
893	I63-I64	2006	55	0		1951	1	10	F52	2015	11	2	N
894	I63-I64	2014	85	1		1929	1	12	F10	2012	19	3	Y
895	I63-I64	2015	64	1		1951	1	2	F92	2007	09	1	N
896	I63-I64	2007	63	0		1944	2	24	F51	2011	18	9	Y
897	I63-I64	2016	62	1		1954	1	4	F10	2015	09	1	Y
898	I63-I64	2006	48	1		1958	1	2	F10	2006	60	4	N
899	I63-I64	2016	72	0		1944	2	2	F10	2016	18	3	Y
900	I63-I64	2008	49	0		1959	2	12	F20	2013	18	3	Y
901	I63-I64	2007	61	0		1946	2	2	F13	2010	18	1	Y
902	I63-I64	2007	61	0		1946	2	2	F22	2010	18	1	Y
903	I63-I64	2014	76	0		1938	2	7	F13	2016	46	1	N
904	I63-I64	2014	76	1		1938	2	7	F20	2004	18	95	Y
905	I63-I64	2014	76	1		1938	2	7	F23	2004	18	9	Y
906	I63-I64	2015	60	1		1955	1	2	F23	2005	46	1	N
907	I63-I64	2015	65	0		1950	1	15	F10	2015	18	2	Y
908	I63-I64	2004	73	0		1931	2	8	F51	2016	18	1	Y
909	I63-I64	2005	83	0		1922	2	26	F98	2011	18	4	Y
910	I63-I64	2012	77	1		1935	1	4	F10	2008	46	2	N
911	I63-I64	2014	58	0		1956	1	24	F17	2014	09	2	Y
912	I63-I64	2014	69	0		1945	1	7	F23	2015	01	5	Y
913	I63-I64	2013	75	1		1938	1	4	F10	2007	18	4	Y
914	I63-I64	2006	69	1		1937	1	3	F10	2006	91	1	N
915	I63-I64	2015	66	1		1949	1	3	F52	2010	11	1	N
916	I63-I64	2009	40	1		1969	1	17	F10	2004	46	14	Y
917	I63-I64	2009	40	1		1969	1	17	F70	2004	60	5	Y
918	I63-I64	2009	40	0		1969	1	17	F71	2009	45	2	N
919	I63-I64	2011	75	1		1936	2	4	F59	2010	18	1	Y
920	I63-I64	2016	73	1		1943	2	8	F60	2010	01	3	Y
921	I63-I64	2013	62	1		1951	1	4	F71	2005	10	7	N
922	I63-I64	2013	62	1		1951	1	4	F72	2010	10	11	N
923	I63-I64	2013	62	0		1951	1	4	F78	2013	09	2	Y
924	I63-I64	2009	65	0		1944	2	2	F10	2009	541	1	N
925	I63-I64	2009	56	0		1953	1	5	F10	2009	01	1	N
926	I63-I64	2010	71	0		1939	1	19	F60	2013	50	1	N
927	I63-I64	2008	49	0		1959	2	14	F60	2010	09	2	N
928	I63-I64	2009	64	0		1945	2	14	F10	2010	09	1	N
929	I63-I64	2009	52	1		1957	1	5	F10	2004	03	5	N
930	I63-I64	2016	77	1		1939	2	2	F17	2010	19	1	N
931	I63-I64	2012	94	1		1918	1	4	F50	2010	09	1	N
932	I63-I64	2006	53	0		1953	2	20	F23	2010	18	1	Y
933	I63-I64	2015	64	1		1951	1	2	F10	2010	18	17	Y
934	I63-I64	2016	49	1		1967	1	5	F10	2012	46	3	N
935	I63-I64	2014	47	1		1967	1	2	F10	2014	46	4	Y
936	I63-I64	2005	73	0		1932	1	36	F10	2009	18	15	Y
937	I63-I64	2005	73	0		1932	1	36	F20	2009	40	12	Y
938	I63-I64	2005	73	0		1932	1	36	F23	2014	18	10	N
939	I63-I64	2005	68	0		1937	1	12	F10	2009	01	1	N
940	I63-I64	2005	58	0		1947	1	4	F52	2015	11	1	N
941	I63-I64	2012	84	1		1928	2	2	F22	2011	18	3	Y
942	I63-I64	2015	49	1		1966	1	2	F10	2012	46	8	Y
943	I63-I64	2015	49	0		1966	1	2	F13	2016	18	1	Y
944	I63-I64	2015	49	1		1966	1	2	F52	2015	11	7	N
945	I63-I64	2015	49	1		1966	1	2	F60	2012	18	2	Y
946	I63-I64	2004	52	0		1952	2	11	F10	2007	01	1	N
947	I63-I64	2011	77	0		1934	1	9	F23	2014	18	15	Y
948	I63-I64	2011	77	0		1934	1	9	F51	2014	18	15	Y
949	I63-I64	2007	50	1		1957	1	5	F10	2004	03	6	N
950	I63-I64	2005	48	0		1957	2	2	F51	2012	18	18	Y
951	I63-I64	2005	48	0		1957	2	2	F92	2008	11	7	N
952	I63-I64	2006	57	1		1949	1	14	F60	2005	09	1	N
953	I63-I64	2015	54	1		1961	1	6	F17	2004	19	1	N
954	I63-I64	2008	54	1		1954	1	7	F10	2006	18	15	Y
955	I63-I64	2011	66	0		1945	1	17	F22	2015	18	1	Y
956	I63-I64	2011	66	1		1945	1	17	F52	2007	11	9	N
957	I63-I64	2011	66	0		1945	1	17	F92	2011	09	7	N
958	I63-I64	2008	69	1		1939	2	9	F92	2005	01	1	N
959	I63-I64	2006	60	1		1946	2	5	F10	2005	46	3	Y
960	I63-I64	2008	69	1		1939	2	13	F92	2006	40	12	N
961	I63-I64	2006	57	0		1949	1	7	F52	2012	11	3	N
962	I63-I64	2006	57	1		1949	1	7	F62	2004	18	62	Y
963	I63-I64	2012	75	0		1937	1	3	F10	2012	09	3	Y
964	I63-I64	2008	54	0		1954	1	5	F10	2008	91	1	N
965	I63-I64	2015	55	1		1960	1	6	F52	2010	11	3	N
966	I63-I64	2015	55	0		1960	1	6	F71	2016	15	1	N
967	I63-I64	2011	80	0		1931	1	2	F10	2013	35	1	N
968	I63-I64	2014	68	0		1946	1	4	F10	2015	18	2	Y
969	I63-I64	2008	63	0		1945	2	16	F23	2009	09	1	Y
970	I63-I64	2009	65	1		1944	1	3	F10	2007	51	8	Y
971	I63-I64	2009	65	1		1944	1	3	F23	2007	18	10	Y
972	I63-I64	2009	62	0		1947	2	20	F10	2009	01	4	N
973	I63-I64	2007	70	1		1937	1	2	F52	2004	11	1	N
974	I63-I64	2011	61	1		1950	2	70	F20	2004	18	171	Y
975	I63-I64	2011	61	1		1950	2	70	F25	2004	18	1	Y
976	I63-I64	2011	61	1		1950	2	70	F60	2006	60	2	N
977	I63-I64	2004	48	0		1956	1	7	F10	2005	18	47	Y
978	I63-I64	2004	48	0		1956	1	7	F60	2010	08	1	N
979	I63-I64	2010	74	1		1936	1	2	F10	2006	08	1	N
980	I63-I64	2012	79	1		1933	1	5	F10	2010	01	1	N
981	I63-I64	2006	50	1		1956	2	16	F22	2004	18	116	Y
982	I63-I64	2008	77	1		1931	2	14	F15	2006	22	1	N
983	I63-I64	2009	46	1		1963	1	58	F10	2006	03	20	Y
984	I63-I64	2013	57	1		1956	1	22	F52	2010	11	1	N
985	I63-I64	2005	57	0		1948	1	2	F20	2005	90	1	N
986	I63-I64	2005	57	1		1948	1	2	F78	2004	01	1	N
987	I63-I64	2009	62	0		1947	2	2	F22	2011	18	1	Y
988	I63-I64	2006	74	0		1932	1	2	F10	2006	09	1	Y
989	I63-I64	2004	59	0		1945	2	17	F10	2004	09	5	N
990	I63-I64	2014	52	0		1962	2	7	F70	2015	18	2	Y
991	I63-I64	2008	50	0		1958	1	94	F92	2009	09	2	Y
992	I63-I64	2011	57	0		1954	1	16	F52	2015	11	5	N
993	I63-I64	2012	72	1		1940	1	44	F10	2004	18	29	Y
994	I63-I64	2008	77	0		1931	2	15	F22	2011	91	1	N
995	I63-I64	2004	76	0		1928	2	7	F80	2011	06	1	N
996	I63-I64	2008	72	1	NO	1936	2	24	F92	2006	04	1	N
997	I63-I64	2004	84	0		1920	2	2	F23	2012	46	1	N
998	I63-I64	2006	65	1		1941	2	4	F60	2004	18	3	Y
999	I63-I64	2006	65	1		1941	2	4	F92	2004	18	1	Y
1000	I63-I64	2005	72	0		1933	2	2	F22	2007	18	1	Y
1001	I63-I64	2005	72	0		1933	2	2	F92	2007	22	1	N
1002	I63-I64	2005	50	0		1955	1	24	F10	2006	46	1	N
1003	I63-I64	2013	65	1		1948	2	9	F10	2010	01	4	N
1004	I63-I64	2004	81	1		1923	2	6	F25	2004	01	2	N
1005	I63-I64	2004	81	1		1923	2	6	F60	2004	01	2	N
1006	I63-I64	2011	78	1		1933	1	7	F52	2005	40	3	N
1007	I63-I64	2004	43	0		1961	1	2	F52	2005	11	1	N
1008	I63-I64	2010	65	1		1945	1	9	F52	2006	11	3	N
1009	I63-I64	2004	44	1		1960	1	16	F10	2004	18	10	Y
1010	I63-I64	2004	44	0		1960	1	16	F60	2005	60	2	N
1011	I63-I64	2010	63	0		1947	1	96	F10	2010	35	1	Y
1012	I63-I64	2011	71	1		1940	1	5	F10	2004	46	10	N
1013	I63-I64	2006	53	0		1953	2	4	F22	2010	18	52	Y
1014	I63-I64	2006	53	0		1953	2	4	F51	2016	18	1	Y
1015	I63-I64	2006	53	1		1953	2	4	F92	2005	19	1	N
1016	I63-I64	2005	84	0		1921	2	11	F20	2008	18	2	Y
1017	I63-I64	2004	47	0		1957	1	6	F10	2008	01	5	N
1018	I63-I64	2012	45	0		1967	1	14	F10	2012	03	1	N
1019	I63-I64	2004	59	1		1945	2	2	F10	2004	18	9	Y
1020	I63-I64	2015	62	1		1953	1	11	F10	2012	03	1	N
1021	I63-I64	2008	66	1		1942	1	2	F10	2006	09	5	N
1022	I63-I64	2005	57	0		1948	2	6	F10	2005	35	3	Y
1023	I63-I64	2014	53	0		1961	1	2	F17	2014	09	1	Y
1024	I63-I64	2008	44	0		1964	1	4	F52	2015	11	1	N
1025	I63-I64	2008	43	1		1965	2	3	F70	2005	18	1	Y
1026	I63-I64	2007	55	1		1952	1	12	F52	2005	11	1	N
1027	I63-I64	2005	51	0		1954	2	3	F20	2010	18	32	Y
1028	I63-I64	2005	51	0		1954	2	3	F25	2007	18	32	Y
1029	I63-I64	2014	70	1		1944	2	10	F60	2004	18	1	Y
1030	I63-I64	2013	51	1		1962	1	3	F10	2011	46	3	N
1031	I63-I64	2012	66	1		1946	1	11	F17	2005	40	2	N
1032	I63-I64	2013	72	1		1941	2	23	F10	2007	46	5	Y
1033	I63-I64	2013	74	1		1939	1	4	F10	2012	16	7	N
1034	I63-I64	2008	73	1		1935	2	5	F20	2004	18	2	Y
1035	I63-I64	2015	61	0		1954	1	3	F71	2016	95	1	N
1036	I63-I64	2010	77	1		1933	1	3	F92	2009	90	1	N
1037	I63-I64	2010	65	1		1945	2	11	F10	2006	18	2	Y
1038	I63-I64	2010	65	0		1945	2	11	F92	2011	22	2	N
1039	I63-I64	2011	62	0		1949	1	5	F10	2015	31	1	N
1040	I63-I64	2008	72	1		1936	1	2	F98	2007	09	1	N
1041	I63-I64	2007	50	0		1957	1	7	F52	2016	11	4	N
1042	I63-I64	2010	87	0		1923	1	3	F80	2010	09	3	Y
1043	I63-I64	2011	55	0		1956	1	8	F51	2015	18	6	Y
1044	I63-I64	2010	59	1		1951	1	2	F23	2005	46	1	N
1045	I63-I64	2008	57	0		1951	1	15	F52	2010	11	2	N
1046	I63-I64	2015	47	1		1968	1	14	F10	2004	45	54	Y
1047	I63-I64	2015	47	1		1968	1	14	F15	2006	43	1	N
1048	I63-I64	2015	47	1		1968	1	14	F60	2009	43	30	Y
1049	I63-I64	2010	81	0		1929	1	12	F10	2015	09	1	N
1050	I63-I64	2012	84	0		1928	1	18	F10	2012	50	4	N
1051	I63-I64	2012	83	1		1929	2	2	F23	2007	18	1	Y
1052	I63-I64	2005	70	0		1935	2	12	F22	2010	18	13	Y
1053	I63-I64	2005	70	0		1935	2	12	F92	2008	31	5	N
1054	I63-I64	2005	51	0		1954	2	11	F23	2006	18	11	Y
1055	I63-I64	2004	80	0		1924	2	7	F51	2009	18	1	Y
1056	I63-I64	2004	70	0		1934	1	6	F10	2008	91	1	N
1057	I63-I64	2013	57	1		1956	1	5	F80	2012	06	1	N
1058	I63-I64	2010	61	0		1949	1	5	F10	2015	18	1	Y
1059	I63-I64	2006	61	0		1945	1	43	F52	2011	01	17	N
1060	I63-I64	2007	62	1		1945	2	24	F23	2007	02	1	N
1061	I63-I64	2007	60	0		1947	1	4	F10	2007	92	4	N
1062	I63-I64	2010	83	0		1927	1	8	F29	2011	18	2	Y
1063	I63-I64	2004	66	0		1938	2	4	F10	2005	01	7	Y
1064	I63-I64	2010	81	1		1929	2	6	F50	2010	01	6	N
1065	I63-I64	2016	42	1		1974	2	2	F23	2010	18	20	Y
1066	I63-I64	2016	42	1		1974	2	2	F60	2005	18	7	Y
1067	I63-I64	2008	57	0		1951	2	6	F20	2010	18	10	Y
1068	I63-I64	2005	57	1		1948	1	3	F10	2004	09	13	Y
1069	I63-I64	2014	84	0		1930	1	6	F10	2014	35	1	Y
1070	I63-I64	2004	75	1		1929	2	5	F23	2004	90	1	N
1071	I63-I64	2004	54	0		1950	2	37	F61	2014	18	1	Y
1072	I63-I64	2004	54	0		1950	2	37	F92	2004	09	1	N
1073	I63-I64	2010	55	1		1955	2	2	F17	2009	19	2	N
1074	I63-I64	2008	66	0		1942	2	26	F17	2008	22	1	N
1075	I63-I64	2004	67	0		1937	2	14	F23	2009	91	19	Y
1076	I63-I64	2006	48	1		1958	1	2	F10	2004	01	2	Y
1077	I63-I64	2006	79	0		1927	2	4	F92	2013	730	1	N
1078	I63-I64	2006	60	0		1946	1	7	F10	2006	09	1	Y
1079	I63-I64	2009	65	1		1944	2	8	F21	2006	18	87	Y
1080	I63-I64	2009	65	0		1944	2	8	F60	2011	08	3	N
1081	I63-I64	2009	65	0		1944	2	8	F92	2016	01	5	N
1082	I63-I64	2004	48	0		1956	2	10	F60	2008	18	1	Y
1083	I63-I64	2004	48	0		1956	2	10	F80	2012	06	1	N
1084	I63-I64	2011	56	1		1955	2	2	F10	2009	43	8	N
1085	I63-I64	2007	51	0		1956	1	8	F17	2009	31	11	Y
1086	I63-I64	2008	58	0		1950	1	8	F10	2009	46	2	N
1087	I63-I64	2004	68	0		1936	2	7	F23	2015	46	2	N
1088	I63-I64	2005	76	1		1929	2	2	F20	2004	50	2	N
1089	I63-I64	2013	79	1		1934	1	2	F10	2006	50	1	N
1090	I63-I64	2013	79	1		1934	1	2	F20	2005	18	146	Y
1091	I63-I64	2004	50	1		1954	1	2	F10	2004	18	10	Y
1092	I63-I64	2007	74	0		1933	2	24	F51	2011	45	1	N
1093	I63-I64	2010	68	1		1942	2	2	F92	2004	40	1	N
1094	I63-I64	2015	48	1		1967	2	25	F21	2014	18	1	N
1095	I63-I64	2015	48	1		1967	2	25	F23	2014	18	1	Y
1096	I63-I64	2016	56	0		1960	1	3	F10	2016	09	1	Y
1097	I63-I64	2015	74	1		1941	1	62	F90	2004	40	5	N
1098	I63-I64	2015	74	0		1941	1	62	F92	2015	22	1	N
1099	I63-I64	2014	72	0		1942	2	5	F17	2014	09	1	Y
1100	I63-I64	2004	56	0		1948	1	24	F60	2005	18	1	Y
1101	I63-I64	2010	61	1		1949	2	50	F60	2004	18	1	Y
1102	I63-I64	2014	57	0		1957	1	8	F10	2014	91	8	N
1103	I63-I64	2004	62	0		1942	1	3	F10	2013	40	1	N
1104	I63-I64	2007	53	1		1954	1	13	F10	2004	09	13	Y
1105	I63-I64	2008	63	0		1945	2	22	F17	2012	19	3	N
1106	I63-I64	2004	75	0		1929	2	24	F51	2007	09	2	N
1107	I63-I64	2014	79	1		1935	2	2	F92	2004	08	2	N
1108	I63-I64	2010	54	0		1956	1	15	F10	2016	46	1	N
1109	I63-I64	2014	76	1		1938	1	2	F52	2010	11	7	N
1110	I63-I64	2005	62	0		1943	1	4	F10	2013	46	1	N
1111	I63-I64	2005	62	1		1943	1	4	F52	2005	11	1	N
1112	I63-I64	2004	65	0		1939	1	22	F10	2004	09	5	Y
1113	I63-I64	2013	68	1		1945	1	9	F17	2005	19	1	N
1114	I63-I64	2016	82	1		1934	2	2	F92	2007	01	1	N
1115	I63-I64	2013	83	0		1930	1	5	F22	2016	18	1	Y
1116	I63-I64	2013	83	0		1930	1	5	F29	2016	18	1	Y
1117	I63-I64	2007	40	0		1967	2	7	F60	2014	18	3	Y
1118	I63-I64	2007	40	0		1967	2	7	F92	2009	46	2	N
1119	I63-I64	2007	40	0		1967	2	7	F17	2014	18	1	Y
1120	I63-I64	2011	63	1		1948	1	3	F10	2005	50	1	N
1121	I63-I64	2012	85	0	NO	1927	2	16	F71	2015	13	1	N
1122	I63-I64	2011	73	0		1938	2	3	F92	2012	40	3	N
1123	I63-I64	2008	52	0		1956	1	20	F17	2011	01	12	N
1124	I63-I64	2008	52	1		1956	1	20	F52	2004	11	1	N
1125	I63-I64	2016	61	1		1955	1	17	F10	2015	46	7	Y
1126	I63-I64	2007	49	1		1958	1	5	F10	2005	60	13	Y
1127	I63-I64	2014	75	1		1939	2	5	F51	2010	18	1	Y
1128	I63-I64	2010	68	1		1942	2	12	F10	2007	18	2	Y
1129	I63-I64	2004	86	0		1918	2	5	F91	2004	02	2	N
1130	I63-I64	2004	86	0		1918	2	5	F92	2006	18	1	Y
1131	I63-I64	2004	45	0		1959	1	19	F52	2009	11	1	N
1132	I63-I64	2008	59	1		1949	1	26	F10	2007	46	5	N
1133	I63-I64	2016	57	1		1959	1	3	F10	2005	18	1	Y
1134	I63-I64	2016	57	1		1959	1	3	F60	2005	18	1	Y
1135	I63-I64	2016	57	1		1959	1	3	F63	2005	18	1	Y
1136	I63-I64	2008	57	0		1951	1	2	F10	2008	18	2	Y
1137	I63-I64	2011	54	1		1957	1	2	F10	2004	03	5	N
1138	I63-I64	2013	57	1		1956	2	2	F10	2012	50	17	Y
1139	I63-I64	2013	57	1		1956	2	2	F13	2004	18	51	Y
1140	I63-I64	2013	57	1		1956	2	2	F19	2006	18	1	Y
1141	I63-I64	2013	57	1		1956	2	2	F22	2008	18	11	Y
1142	I63-I64	2013	57	1		1956	2	2	F60	2004	18	40	Y
1143	I63-I64	2008	66	1		1942	1	3	F10	2004	01	10	Y
1144	I63-I64	2012	45	1		1967	1	47	F52	2011	11	2	N
1145	I63-I64	2004	84	0		1920	1	2	F51	2009	09	1	N
1146	I63-I64	2006	63	1		1943	2	5	F20	2004	18	68	Y
1147	I63-I64	2010	63	0		1947	2	2	F51	2014	18	1	Y
1148	I63-I64	2012	68	1		1944	2	4	F10	2012	09	1	N
1149	I63-I64	2012	59	1		1953	1	56	F10	2012	01	12	N
1150	I63-I64	2008	76	1		1932	1	9	F10	2006	09	1	N
1151	I63-I64	2006	69	1		1937	1	4	F10	2006	09	1	Y
1152	I63-I64	2006	69	0		1937	1	7	F22	2010	18	3	Y
1153	I63-I64	2006	69	0		1937	1	7	F71	2010	18	3	Y
1154	I63-I64	2004	51	0		1953	2	8	F10	2004	09	3	Y
1155	I63-I64	2014	86	1		1928	2	2	F98	2014	18	3	Y
1156	I63-I64	2006	67	1		1939	2	26	F10	2006	45	2	Y
1157	I63-I64	2008	86	0		1922	2	83	F25	2014	18	1	Y
1158	I63-I64	2008	86	0		1922	2	83	F78	2011	18	5	Y
1159	I63-I64	2012	58	1		1954	1	50	F10	2009	18	36	Y
1160	I63-I64	2012	58	1		1954	1	50	F92	2009	09	4	Y
1161	I63-I64	2009	63	1		1946	1	3	F10	2006	35	3	Y
1162	I63-I64	2011	71	1		1940	1	4	F10	2005	45	2	N
1163	I63-I64	2014	58	1		1956	1	3	F10	2012	18	14	Y
1164	I63-I64	2014	58	1		1956	1	3	F51	2007	18	9	Y
1165	I63-I64	2014	58	1		1956	1	3	F62	2007	18	5	Y
1166	I63-I64	2010	60	0		1950	2	13	F22	2013	18	23	Y
1167	I63-I64	2010	60	0		1950	2	13	F23	2014	46	1	N
1168	I63-I64	2010	60	1		1950	2	13	F24	2007	18	19	Y
1169	I63-I64	2010	60	0		1950	2	13	F51	2010	18	3	Y
1170	I63-I64	2007	61	0		1946	1	5	F92	2008	33	2	N
1171	I63-I64	2005	53	0		1952	1	2	F10	2005	09	1	Y
1172	I63-I64	2013	77	1		1936	2	6	F10	2005	18	2	Y
1173	I63-I64	2006	83	1		1923	1	5	F10	2004	01	1	N
1174	I63-I64	2016	69	0		1947	2	47	F92	2016	09	2	Y
1175	I63-I64	2011	64	1		1947	2	2	F22	2010	18	6	Y
1176	I63-I64	2007	57	0		1950	2	18	F20	2012	09	8	N
1177	I63-I64	2014	67	1		1947	2	2	F22	2010	18	1	Y
1178	I63-I64	2006	54	1		1952	1	2	F10	2006	09	5	N
1179	I63-I64	2014	75	1		1939	2	13	F21	2010	18	1	Y
1180	I63-I64	2014	75	1		1939	2	13	F60	2004	18	44	Y
1181	I63-I64	2005	75	1		1930	1	5	F10	2004	18	4	Y
1182	I63-I64	2005	75	0		1930	1	5	F23	2007	18	14	Y
1183	I63-I64	2005	75	0		1930	1	5	F60	2006	18	1	Y
1184	I63-I64	2006	43	1		1963	1	6	F10	2004	18	41	Y
1185	I63-I64	2009	71	0		1938	1	2	F23	2012	11	2	N
1186	I63-I64	2005	64	0		1941	1	19	F52	2014	11	8	N
1187	I63-I64	2007	76	1		1931	2	22	F92	2004	09	3	N
1188	I63-I64	2016	87	1		1929	2	5	F92	2014	22	1	N
1189	I63-I64	2008	47	0		1961	2	27	F10	2010	46	3	Y
1190	I63-I64	2008	47	0		1961	2	27	F25	2010	18	56	Y
1191	I63-I64	2008	65	0		1943	1	28	F52	2009	11	10	N
1192	I63-I64	2008	71	0		1937	1	20	F10	2008	09	1	N
1193	I63-I64	2008	71	0		1937	1	20	F19	2008	09	1	N
1194	I63-I64	2012	45	1		1967	1	2	F10	2004	03	10	Y
1195	I63-I64	2006	52	0		1954	1	2	F10	2008	18	2	Y
1196	I63-I64	2013	63	1		1950	2	10	F51	2004	18	3	Y
1197	I63-I64	2010	72	1		1938	1	3	F10	2005	01	21	Y
1198	I63-I64	2010	90	0		1920	2	2	F80	2010	09	1	Y
1199	I63-I64	2010	45	0		1965	1	13	F10	2013	18	6	Y
1200	I63-I64	2010	45	0		1965	1	13	F22	2016	18	1	Y
1201	I63-I64	2014	79	1		1935	1	16	F10	2014	46	5	Y
1202	I63-I64	2008	61	1		1947	2	13	F60	2004	60	1	N
1203	I63-I64	2008	61	0		1947	2	13	F92	2011	01	5	N
1204	I63-I64	2013	59	1		1954	1	5	F10	2004	01	2	Y
1205	I63-I64	2010	43	1		1967	1	3	F10	2010	18	15	Y
1206	I63-I64	2004	76	0		1928	2	7	F22	2007	18	3	Y
1207	I63-I64	2007	66	0		1941	1	3	F10	2009	09	1	N
1208	I63-I64	2015	86	1		1929	2	9	F20	2011	18	6	Y
1209	I63-I64	2011	59	1		1952	2	6	F17	2009	19	28	N
1210	I63-I64	2015	68	1		1947	1	2	F10	2015	15	2	N
1211	I63-I64	2014	65	1		1949	1	2	F10	2007	46	3	Y
1212	I63-I64	2014	65	1		1949	1	6	F52	2006	11	2	N
1213	I63-I64	2006	43	1		1963	1	15	F10	2004	45	23	Y
1214	I63-I64	2012	69	1		1943	2	4	F22	2004	18	2	Y
1215	I63-I64	2015	63	1		1952	1	6	F10	2008	46	3	Y
1216	I63-I64	2009	66	1		1943	1	41	F52	2006	11	3	N
1217	I63-I64	2007	52	1		1955	1	56	F52	2004	11	1	N
1218	I63-I64	2014	58	0		1956	1	5	F10	2014	09	1	Y
1219	I63-I64	2012	72	1		1940	1	7	F10	2004	09	6	Y
1220	I63-I64	2005	71	0		1934	2	50	F98	2007	18	4	Y
1221	I63-I64	2011	65	1		1946	1	8	F10	2010	45	11	Y
1222	I63-I64	2005	55	0		1950	1	2	F10	2005	60	1	N
1223	I63-I64	2011	80	1		1931	2	2	F10	2004	03	1	N
1224	I63-I64	2004	50	0		1954	2	4	F51	2016	18	2	Y
1225	I63-I64	2005	70	0		1935	1	3	F10	2005	18	1	N
1226	I63-I64	2005	70	0		1935	1	3	F13	2005	18	1	N
1227	I63-I64	2008	55	1		1953	1	7	F10	2004	18	33	Y
1228	I63-I64	2005	53	0		1952	1	9	F51	2011	18	2	Y
1229	I63-I64	2005	53	0		1952	1	9	F62	2011	18	2	Y
1230	I63-I64	2004	56	0		1948	2	48	F23	2006	09	2	Y
1231	I63-I64	2004	56	0		1948	2	48	F60	2006	18	1	Y
1232	I63-I64	2004	56	0		1948	2	48	F70	2005	09	4	Y
1233	I63-I64	2016	81	0		1935	1	8	F22	2016	18	2	Y
1234	I63-I64	2009	65	0		1944	2	13	F17	2010	40	3	N
1235	I63-I64	2012	62	1		1950	1	9	F10	2004	18	18	Y
1236	I63-I64	2009	67	0		1942	1	11	F10	2009	09	3	Y
1237	I63-I64	2015	60	0		1955	2	2	F10	2015	09	2	Y
1238	I63-I64	2006	75	0		1931	2	15	F22	2012	18	24	Y
1239	I63-I64	2005	53	0		1952	1	29	F10	2005	35	1	Y
1240	I63-I64	2013	82	0	NO	1931	2	12	F20	2014	18	4	Y
1241	I63-I64	2009	63	0		1946	1	4	F10	2009	35	2	Y
1242	I63-I64	2007	81	0		1926	1	4	F60	2008	50	1	N
1243	I63-I64	2005	49	1		1956	1	2	F10	2005	09	44	Y
1244	I63-I64	2005	49	0		1956	1	2	F60	2005	18	1	Y
1245	I63-I64	2012	62	1		1950	2	2	F10	2009	15	13	Y
1246	I63-I64	2012	62	0		1950	2	2	F17	2012	01	1	N
1247	I63-I64	2015	68	1		1947	1	2	F70	2004	18	3	Y
1248	I63-I64	2008	47	0		1961	2	14	F70	2011	09	6	Y
1249	I63-I64	2008	47	0		1961	2	14	F78	2008	18	14	Y
1250	I63-I64	2004	58	0		1946	2	7	F22	2009	18	2	Y
1251	I63-I64	2004	58	0		1946	2	7	F70	2004	60	1	N
1252	I63-I64	2004	58	0		1946	2	7	F92	2009	46	1	N
1253	I63-I64	2011	76	1		1935	1	2	F10	2006	09	4	N
1254	I63-I64	2012	54	0		1958	2	10	F20	2012	18	4	Y
1255	I63-I64	2006	65	1		1941	1	5	F10	2006	46	4	N
1256	I63-I64	2007	69	0		1938	1	8	F10	2014	01	1	N
1257	I63-I64	2010	49	0		1961	1	6	F52	2012	11	7	N
1258	I63-I64	2010	49	1		1961	1	6	F61	2005	18	3	Y
1259	I63-I64	2010	59	1		1951	1	5	F10	2006	09	48	Y
1260	I63-I64	2010	59	1		1951	1	5	F70	2010	18	2	Y
1261	I63-I64	2010	68	0		1942	1	7	F23	2011	03	13	N
1262	I63-I64	2005	50	0		1955	2	2	F92	2005	03	1	N
1263	I63-I64	2013	76	1		1937	2	39	F23	2010	45	4	Y
1264	I63-I64	2007	88	0		1919	1	2	F98	2013	18	1	Y
1265	I63-I64	2006	53	1		1953	1	13	F10	2005	60	1	N
1266	I63-I64	2006	53	0		1953	1	13	F98	2015	18	2	Y
1267	I63-I64	2009	78	0		1931	1	2	F23	2009	91	1	N
1268	I63-I64	2015	74	1		1941	1	3	F10	2004	18	10	Y
1269	I63-I64	2014	69	1		1945	1	5	F10	2005	18	7	Y
1270	I63-I64	2008	60	1		1948	1	7	F10	2008	35	3	Y
1271	I63-I64	2015	65	1		1950	2	6	F78	2011	50	2	N
1272	I63-I64	2008	65	1		1943	2	3	F23	2004	18	1	Y
1273	I63-I64	2008	54	1		1954	1	3	F10	2007	60	4	Y
1274	I63-I64	2005	52	1		1953	1	25	F10	2005	18	15	Y
1275	I63-I64	2005	52	0		1953	1	25	F92	2010	11	1	N
1276	I63-I64	2004	65	1		1939	1	6	F10	2004	31	8	Y
1277	I63-I64	2004	76	0		1928	2	8	F10	2007	18	3	Y
1278	I63-I64	2004	76	0		1928	2	8	F28	2008	91	14	Y
1279	I63-I64	2005	54	0		1951	1	7	F52	2008	11	1	N
1280	I63-I64	2015	72	1		1943	2	3	F23	2014	46	4	N
1281	I63-I64	2004	53	0		1951	1	14	F52	2012	11	2	N
1282	I63-I64	2004	53	1		1951	1	14	F61	2004	18	31	Y
1283	I63-I64	2013	70	1		1943	1	10	F52	2005	11	1	N
1284	I63-I64	2004	63	0		1941	1	47	F17	2004	35	6	Y
1285	I63-I64	2007	54	0		1953	1	5	F69	2014	18	1	Y
1286	I63-I64	2008	54	0		1954	2	33	F61	2009	18	22	Y
1287	I63-I64	2011	60	1		1951	2	5	F50	2006	18	1	Y
1288	I63-I64	2004	68	1		1936	1	2	F10	2004	18	3	Y
1289	I63-I64	2015	52	1		1963	2	3	F60	2011	18	10	Y
1290	I63-I64	2010	55	1		1955	1	23	F10	2009	01	16	N
1291	I63-I64	2012	57	1		1955	2	6	F25	2009	18	4	Y
1292	I63-I64	2012	57	1		1955	2	6	F60	2008	18	25	Y
1293	I63-I64	2006	71	1		1935	1	6	F10	2005	18	4	Y
1294	I63-I64	2004	58	0		1946	1	3	F52	2007	11	2	N
1295	I63-I64	2016	80	0		1936	2	3	F51	2016	18	1	Y
1296	I63-I64	2004	57	1		1947	1	29	F10	2004	03	1	N
1297	I63-I64	2011	47	0		1964	2	13	F50	2012	18	2	Y
1298	I63-I64	2011	47	1		1964	2	13	F51	2007	18	22	Y
1299	I63-I64	2011	47	1		1964	2	13	F92	2010	92	1	N
1300	I63-I64	2007	60	1		1947	1	2	F10	2005	60	1	N
1301	I63-I64	2011	76	1		1935	2	2	F22	2008	18	20	Y
1302	I63-I64	2004	78	0		1926	2	6	F51	2012	18	6	Y
1303	I63-I64	2004	47	0		1957	1	14	F10	2007	01	6	N
1304	I63-I64	2012	49	1		1963	2	6	F10	2007	18	92	Y
1305	I63-I64	2012	49	1		1963	2	6	F70	2007	18	6	N
1306	I63-I64	2013	51	0		1962	1	15	F10	2013	18	14	Y
1307	I63-I64	2013	51	0		1962	1	15	F60	2015	18	2	N
1308	I63-I64	2006	81	1		1925	2	2	F10	2006	18	1	Y
1309	I63-I64	2006	51	0		1955	2	36	F60	2013	18	7	Y
1310	I63-I64	2011	56	0		1955	2	3	F17	2011	09	2	N
1311	I63-I64	2013	65	1		1948	1	2	F10	2012	91	3	N
1312	I63-I64	2006	60	0		1946	1	50	F22	2015	09	4	N
1313	I63-I64	2006	60	0		1946	1	50	F92	2016	01	1	N
1314	I63-I64	2007	48	1		1959	1	31	F10	2005	60	1	N
1315	I63-I64	2007	48	0		1959	1	31	F17	2007	09	2	Y
1316	I63-I64	2008	84	1		1924	2	3	F23	2007	18	1	Y
1317	I63-I64	2004	73	0		1931	1	39	F52	2009	11	2	N
1318	I63-I64	2007	84	0		1923	2	4	F20	2008	18	42	Y
1319	I63-I64	2014	60	1		1954	1	13	F70	2005	18	59	Y
1320	I63-I64	2012	42	1		1970	1	4	F60	2011	18	1	Y
1321	I63-I64	2005	75	1		1930	1	7	F11	2004	01	1	N
1322	I63-I64	2013	62	1		1951	2	7	F51	2010	18	5	Y
1323	I63-I64	2016	61	1		1955	1	5	F51	2016	18	4	Y
1324	I63-I64	2011	58	1		1953	1	6	F10	2007	60	7	Y
1325	I63-I64	2013	68	1		1945	2	3	F10	2006	18	39	Y
1326	I63-I64	2013	68	1		1945	2	3	F60	2008	45	32	N
1327	I63-I64	2013	68	1		1945	2	3	F68	2009	18	1	Y
1328	I63-I64	2011	57	1		1954	1	6	F10	2004	60	2	N
1329	I63-I64	2011	57	1		1954	1	6	F17	2010	19	1	N
1330	I63-I64	2009	64	0		1945	1	16	F22	2015	18	3	Y
1331	I63-I64	2009	64	0		1945	1	16	F60	2015	01	1	N
1332	I63-I64	2009	64	0		1945	1	16	F92	2013	18	1	Y
1333	I63-I64	2014	71	0		1943	1	2	F10	2014	18	7	Y
1334	I63-I64	2014	71	1		1943	1	2	F20	2004	18	2	Y
1335	I63-I64	2010	67	1		1943	2	6	F92	2007	09	12	N
1336	I63-I64	2004	70	0		1934	2	3	F13	2004	01	1	N
1337	I63-I64	2009	69	0		1940	1	35	F10	2009	09	4	Y
1338	I63-I64	2013	83	1		1930	2	2	F23	2012	08	4	Y
1339	I63-I64	2005	72	0		1933	2	23	F23	2013	09	1	Y
1340	I63-I64	2005	72	0		1933	2	23	F92	2009	35	2	N
1341	I63-I64	2007	72	0		1935	1	33	F22	2013	18	2	Y
1342	I63-I64	2007	72	0		1935	1	33	F23	2013	40	8	Y
1343	I63-I64	2007	72	0		1935	1	33	F92	2007	09	2	Y
1344	I63-I64	2013	81	0		1932	2	21	F21	2013	01	2	N
1345	I63-I64	2013	63	0		1950	2	5	F10	2013	18	5	Y
1346	I63-I64	2013	63	0		1950	2	5	F23	2016	18	1	Y
1347	I63-I64	2009	74	1		1935	1	16	F10	2005	01	1	N
1348	I63-I64	2008	50	0		1958	2	5	F21	2015	18	1	Y
1349	I63-I64	2014	61	1		1953	2	13	F23	2005	18	1	Y
1350	I63-I64	2013	62	0		1951	1	6	F17	2014	09	2	N
1351	I63-I64	2012	64	1		1948	2	12	F20	2006	18	6	Y
1352	I63-I64	2012	64	0		1948	2	12	F23	2016	18	5	Y
1353	I63-I64	2012	64	1		1948	2	12	F51	2006	18	37	Y
1354	I63-I64	2012	64	1		1948	2	12	F60	2006	18	27	Y
1355	I63-I64	2010	73	1		1937	2	7	F60	2009	19	1	N
1356	I63-I64	2016	56	0		1960	1	2	F52	2016	11	2	N
1357	I63-I64	2016	54	1		1962	2	5	F10	2016	01	16	Y
1358	I63-I64	2011	55	1		1956	1	2	F71	2006	18	2	Y
1359	I63-I64	2011	55	0		1956	1	2	F72	2011	01	1	N
1360	I63-I64	2011	55	0		1956	1	2	F78	2011	01	1	N
1361	I63-I64	2011	55	1		1956	1	2	F84	2009	18	1	Y
1362	I63-I64	2014	71	0		1943	2	22	F28	2014	18	21	Y
1363	I63-I64	2006	63	0		1943	1	2	F10	2015	18	4	Y
1364	I63-I64	2005	70	1		1935	1	10	F10	2004	46	1	N
1365	I63-I64	2007	61	1		1946	1	3	F20	2005	18	16	Y
1366	I63-I64	2007	61	0		1946	1	3	F78	2007	09	1	N
1367	I63-I64	2005	78	0		1927	1	3	F23	2013	18	1	Y
1368	I63-I64	2005	75	0		1930	2	2	F22	2016	18	1	Y
1369	I63-I64	2011	71	1		1940	1	2	F10	2010	09	3	N
1370	I63-I64	2004	59	0		1945	2	5	F92	2008	15	2	N
1371	I63-I64	2011	69	0		1942	1	27	F22	2015	18	1	N
1372	I63-I64	2004	83	0		1921	2	3	F13	2004	09	1	Y
1373	I63-I64	2006	47	0		1959	1	2	F20	2016	18	4	Y
1374	I63-I64	2005	47	0		1958	1	3	F10	2005	09	1	Y
1375	I63-I64	2007	69	0		1938	1	6	F10	2009	35	1	Y
1376	I63-I64	2004	65	0		1939	1	30	F10	2015	92	1	N
1377	I63-I64	2004	65	0		1939	1	30	F51	2013	18	3	Y
1378	I63-I64	2014	85	1		1929	1	2	F10	2012	46	1	N
1379	I63-I64	2008	78	0		1930	2	12	F20	2009	18	14	Y
1380	I63-I64	2008	78	1		1930	2	12	F23	2004	18	5	Y
1381	I63-I64	2008	78	0		1930	2	12	F92	2009	46	1	N
1382	I63-I64	2007	75	1		1932	1	4	F10	2006	03	4	Y
1383	I63-I64	2014	61	1		1953	2	11	F10	2004	50	15	Y
1384	I63-I64	2014	61	1		1953	2	11	F13	2004	18	13	Y
1385	I63-I64	2014	61	1		1953	2	11	F51	2009	18	2	N
1386	I63-I64	2014	61	1		1953	2	11	F92	2012	22	1	N
1387	I63-I64	2013	65	1		1948	2	2	F28	2013	18	12	Y
1388	I63-I64	2014	64	1		1950	1	11	F10	2008	46	3	Y
1389	I63-I64	2010	79	1		1931	2	6	F92	2004	09	2	N
1390	I63-I64	2009	64	0		1945	1	7	F17	2014	09	2	Y
1391	I63-I64	2015	82	1		1933	1	2	F20	2005	18	3	Y
1392	I63-I64	2008	58	1		1950	2	13	F10	2004	18	12	Y
1393	I63-I64	2008	58	0		1950	2	13	F13	2013	18	3	Y
1394	I63-I64	2008	58	1		1950	2	13	F60	2005	60	1	N
1395	I63-I64	2008	52	0		1956	1	4	F10	2008	01	6	N
1396	I63-I64	2008	52	0		1956	1	4	F17	2008	01	9	N
1397	I63-I64	2010	65	0		1945	1	10	F10	2010	01	1	N
1398	I63-I64	2005	76	1		1929	2	2	F10	2005	03	3	N
1399	I63-I64	2006	52	0		1954	1	4	F10	2007	06	2	N
1400	I63-I64	2006	55	0		1951	1	6	F10	2008	18	5	Y
1401	I63-I64	2016	66	0		1950	2	2	F17	2016	15	1	N
1402	I63-I64	2008	60	0		1948	1	2	F10	2012	46	3	N
1403	I63-I64	2016	68	1		1948	1	5	F10	2015	18	3	Y
1404	I63-I64	2012	70	1		1942	2	21	F78	2012	09	2	Y
1405	I63-I64	2005	76	1		1929	2	3	F22	2004	18	2	Y
1406	I63-I64	2004	50	0		1954	1	43	F10	2012	01	5	N
1407	I63-I64	2015	76	1		1939	2	3	F20	2009	18	14	Y
1408	I63-I64	2015	76	1		1939	2	3	F23	2010	18	1	Y
1409	I63-I64	2004	46	0		1958	2	13	F92	2004	09	12	N
1410	I63-I64	2004	59	0		1945	1	3	F10	2007	09	2	Y
1411	I63-I64	2015	59	0		1956	1	3	F10	2015	35	2	Y
1412	I63-I64	2007	50	0		1957	1	53	F11	2010	45	1	N
1413	I63-I64	2016	78	1		1938	1	5	F10	2009	46	6	N
1414	I63-I64	2008	76	1		1932	2	2	F22	2004	18	11	Y
1415	I63-I64	2008	76	1		1932	2	2	F23	2007	18	3	Y
1416	I63-I64	2008	76	1		1932	2	2	F60	2004	09	1	N
1417	I63-I64	2007	55	1		1952	1	23	F10	2004	31	5	N
1418	I63-I64	2010	70	0		1940	1	2	F52	2016	11	1	N
1419	I63-I64	2014	59	1		1955	1	2	F10	2012	45	2	N
1420	I63-I64	2004	52	0		1952	1	9	F10	2006	60	4	N
1421	I63-I64	2007	55	1		1952	1	4	F10	2004	60	1	N
1422	I63-I64	2010	82	1		1928	1	10	F23	2010	18	1	Y
1423	I63-I64	2006	75	0		1931	1	5	F10	2010	01	1	N
1424	I63-I64	2005	50	1		1955	1	6	F10	2005	09	8	Y
1425	I63-I64	2005	50	0		1955	1	6	F20	2005	18	2	Y
1426	I63-I64	2013	58	0		1955	1	9	F70	2014	18	8	Y
1427	I63-I64	2004	60	0		1944	1	3	F52	2012	11	18	N
1428	I63-I64	2015	57	0		1958	1	9	F10	2015	35	4	Y
1429	I63-I64	2015	57	1		1958	1	9	F70	2008	18	1	Y
1430	I63-I64	2004	42	0		1962	1	5	F10	2004	45	6	Y
1431	I63-I64	2004	42	0		1962	1	5	F25	2006	18	15	Y
1432	I63-I64	2015	60	1		1955	2	4	F62	2009	90	1	N
1433	I63-I64	2004	76	1		1928	2	22	F22	2004	18	67	Y
1434	I63-I64	2004	74	0		1930	1	15	F10	2006	18	9	Y
1435	I63-I64	2004	74	0		1930	1	15	F60	2005	18	3	Y
1436	I63-I64	2004	73	1		1931	1	4	F10	2004	18	2	Y
1437	I63-I64	2006	50	0		1956	2	6	F13	2006	46	1	N
1438	I63-I64	2016	58	1	YES	1958	1	2	F22	2005	18	22	Y
1439	I63-I64	2016	58	1	YES	1958	1	2	F61	2005	18	4	Y
1440	I63-I64	2016	58	0	YES	1958	1	2	F92	2016	71	1	N
1441	I63-I64	2010	58	1		1952	1	5	F17	2005	19	1	N
1442	I63-I64	2014	67	1		1947	2	2	F10	2008	03	3	N
1443	I63-I64	2004	56	0		1948	1	18	F10	2014	95	1	N
1444	I63-I64	2014	72	0		1942	2	2	F10	2015	18	1	N
1445	I63-I64	2005	59	1		1946	1	38	F10	2004	45	18	Y
1446	I63-I64	2008	65	1		1943	1	2	F52	2006	11	1	N
1447	I63-I64	2012	60	1		1952	1	11	F52	2008	11	1	N
1448	I63-I64	2012	60	0		1952	1	11	F60	2012	18	1	Y
1449	I63-I64	2013	67	1		1946	1	9	F52	2009	11	23	N
1450	I63-I64	2009	50	0		1959	1	42	F10	2011	50	1	N
1451	I63-I64	2015	67	1		1948	1	12	F25	2006	50	1	N
1452	I63-I64	2009	58	1		1951	1	2	F10	2007	03	8	N
1453	I63-I64	2014	72	1		1942	2	23	F10	2014	46	4	Y
1454	I63-I64	2008	74	0		1934	1	5	F10	2008	09	3	Y
1455	I63-I64	2008	74	0		1934	1	5	F20	2008	50	1	N
1456	I63-I64	2007	65	1		1942	1	9	F10	2004	01	1	N
1457	I63-I64	2005	59	1		1946	2	2	F60	2004	18	27	Y
1458	I63-I64	2008	62	1		1946	1	3	F10	2004	18	3	Y
1459	I63-I64	2008	62	1		1946	1	3	F60	2004	18	1	Y
1460	I63-I64	2007	57	1		1950	1	20	F52	2006	18	19	Y
1461	I63-I64	2004	61	0		1943	2	9	F25	2005	18	1	Y
1462	I63-I64	2004	61	0		1943	2	9	F29	2006	18	1	Y
1463	I63-I64	2004	61	0		1943	2	9	F60	2005	18	9	Y
1464	I63-I64	2004	78	0		1926	1	6	F10	2004	09	3	Y
1465	I63-I64	2014	58	1		1956	2	2	F20	2012	18	65	Y
1466	I63-I64	2014	58	1		1956	2	2	F23	2008	18	27	Y
1467	I63-I64	2014	58	1		1956	2	2	F28	2009	18	31	Y
1468	I63-I64	2014	58	1		1956	2	2	F68	2010	60	1	N
1469	I63-I64	2007	50	1		1957	1	6	F10	2004	18	14	Y
1470	I63-I64	2007	50	0		1957	1	6	F22	2009	18	1	N
1471	I63-I64	2007	50	0		1957	1	6	F52	2008	11	1	N
1472	I63-I64	2007	50	0		1957	1	6	F60	2009	18	1	N
1473	I63-I64	2004	51	0		1953	2	9	F92	2011	22	1	N
1474	I63-I64	2006	80	1		1926	2	4	F22	2004	18	11	Y
1475	I63-I64	2008	50	0		1958	2	16	F60	2010	18	22	Y
1476	I63-I64	2010	61	0		1949	2	25	F13	2010	09	1	Y
1477	I63-I64	2010	61	0		1949	2	25	F80	2011	09	1	Y
1478	I63-I64	2010	61	1		1949	2	25	F92	2006	09	7	N
1479	I63-I64	2008	64	0		1944	2	28	F10	2012	18	4	Y
1480	I63-I64	2009	74	1		1935	1	2	F10	2008	91	11	N
1481	I63-I64	2005	63	0	NO	1942	2	13	F60	2008	18	2	Y
1482	I63-I64	2005	73	0		1932	1	7	F10	2015	03	2	N
1483	I63-I64	2009	46	1		1963	1	8	F10	2005	45	2	N
1484	I63-I64	2007	57	1		1950	1	3	F10	2004	18	2	Y
1485	I63-I64	2007	57	1		1950	1	3	F60	2004	18	2	Y
1486	I63-I64	2004	74	0		1930	1	10	F10	2005	46	1	N
1487	I63-I64	2014	61	1		1953	2	8	F10	2004	18	25	Y
1488	I63-I64	2014	61	1		1953	2	8	F22	2011	18	1	N
1489	I63-I64	2014	61	1		1953	2	8	F25	2012	18	14	Y
1490	I63-I64	2014	61	1		1953	2	8	F61	2011	18	11	Y
1491	I63-I64	2005	58	0		1947	1	4	F10	2006	19	5	N
1492	I63-I64	2005	76	0		1929	2	19	F98	2009	18	7	Y
1493	I63-I64	2015	83	0		1932	1	2	F10	2015	91	1	N
1494	I63-I64	2012	57	1		1955	1	12	F10	2010	18	17	Y
1495	I63-I64	2012	57	1		1955	1	12	F70	2010	01	5	N
1496	I63-I64	2004	50	0		1954	2	3	F51	2011	18	4	Y
1497	I63-I64	2006	61	0		1945	1	17	F10	2006	09	1	Y
1498	I63-I64	2004	67	0		1937	2	14	F51	2010	18	2	Y
1499	I63-I64	2016	61	1		1955	2	7	F60	2006	60	3	Y
1500	I63-I64	2009	55	1		1954	2	6	F60	2007	60	1	N
1501	I63-I64	2010	60	1		1950	1	8	F10	2006	01	6	Y
1502	I63-I64	2004	59	0		1945	2	34	F20	2009	18	4	Y
1503	I63-I64	2004	59	0		1945	2	34	F29	2009	18	1	Y
1504	I63-I64	2007	90	1		1917	2	2	F22	2005	18	1	Y
1505	I63-I64	2007	90	1		1917	2	2	F60	2005	40	1	N
1506	I63-I64	2015	61	0		1954	1	9	F70	2015	35	1	Y
1507	I63-I64	2015	61	1		1954	1	9	F71	2014	18	1	Y
1508	I63-I64	2015	61	0		1954	1	9	F72	2016	15	1	N
1509	I63-I64	2008	62	1		1946	2	3	F92	2004	03	1	N
1510	I63-I64	2012	86	0		1926	2	3	F13	2016	01	1	N
1511	I63-I64	2015	65	0		1950	1	4	F10	2015	01	1	N
1512	I63-I64	2016	64	1		1952	1	4	F10	2005	03	3	N
1513	I63-I64	2004	57	0		1947	2	2	F92	2008	09	1	Y
1514	I63-I64	2006	73	1		1933	1	7	F10	2005	18	1	Y
1515	I63-I64	2015	74	1		1941	2	13	F92	2004	07	1	N
1516	I63-I64	2015	64	1		1951	2	2	F20	2004	18	132	Y
1517	I63-I64	2015	64	1		1951	2	2	F25	2007	50	4	N
1518	I63-I64	2008	82	0		1926	2	3	F80	2011	06	5	N
1519	I63-I64	2016	61	1		1955	2	5	F10	2013	46	13	Y
1520	I63-I64	2006	62	1		1944	1	11	F10	2005	18	5	Y
1521	I63-I64	2011	74	0		1937	1	8	F10	2015	35	1	Y
1522	I63-I64	2016	67	1		1949	2	6	F10	2005	18	3	Y
1523	I63-I64	2004	49	0		1955	1	43	F10	2011	18	1	Y
1524	I63-I64	2004	49	0		1955	1	43	F20	2010	18	1	Y
1525	I63-I64	2004	49	0		1955	1	43	F60	2010	18	1	Y
1526	I63-I64	2004	49	0		1955	1	43	F92	2005	18	1	Y
1527	I63-I64	2006	51	0		1955	1	6	F10	2006	60	4	Y
1528	I63-I64	2006	51	1		1955	1	6	F17	2005	19	1	N
1529	I63-I64	2004	72	0		1932	2	7	F92	2012	10	1	N
1530	I63-I64	2005	57	0		1948	2	28	F25	2014	18	33	Y
1531	I63-I64	2005	57	0		1948	2	28	F51	2008	18	40	Y
1532	I63-I64	2005	57	0		1948	2	28	F92	2014	09	2	Y
1533	I63-I64	2012	56	1		1956	1	8	F52	2008	11	3	N
1534	I63-I64	2005	64	0		1941	1	11	F10	2006	18	1	N
1535	I63-I64	2005	79	0		1926	2	36	F60	2006	09	3	N
1536	I63-I64	2004	82	0		1922	2	10	F22	2009	46	1	N
1537	I63-I64	2007	53	0		1954	1	25	F60	2007	60	1	N
1538	I63-I64	2007	53	1		1954	1	25	F92	2006	09	5	N
1539	I63-I64	2015	84	1		1931	2	3	F23	2014	09	2	Y
1540	I63-I64	2014	59	1		1955	1	2	F10	2012	03	9	Y
1541	I63-I64	2006	53	1		1953	1	6	F92	2006	09	1	N
1542	I63-I64	2009	82	0		1927	2	17	F10	2009	35	1	Y
1543	I63-I64	2010	73	0		1937	1	7	F51	2013	18	2	Y
1544	I63-I64	2009	51	1		1958	2	11	F22	2008	18	2	Y
1545	I63-I64	2012	64	1		1948	1	4	F10	2006	60	1	N
1546	I63-I64	2008	53	0		1955	1	4	F52	2016	11	1	N
1547	I63-I64	2016	79	1		1937	2	6	F10	2004	03	1	N
1548	I63-I64	2007	49	0		1958	1	2	F10	2007	15	1	N
1549	I63-I64	2009	85	0		1924	2	10	F23	2009	18	1	Y
1550	I63-I64	2008	59	0		1949	2	6	F51	2010	18	8	Y
1551	I63-I64	2005	41	0		1964	2	2	F51	2009	18	1	Y
1552	I63-I64	2007	56	0		1951	1	10	F10	2008	01	6	N
1553	I63-I64	2007	65	1		1942	1	15	F60	2006	09	1	Y
1554	I63-I64	2005	56	1		1949	2	2	F60	2004	18	11	Y
1555	I63-I64	2016	76	1		1940	2	2	F23	2005	18	15	Y
1556	I63-I64	2010	68	1		1942	1	8	F10	2008	46	2	N
1557	I63-I64	2007	61	1		1946	1	32	F10	2005	35	2	N
1558	I63-I64	2010	83	0		1927	2	28	F23	2016	18	2	Y
1559	I63-I64	2004	74	0		1930	2	12	F23	2009	18	3	Y
1560	I63-I64	2008	64	0		1944	2	10	F22	2010	18	4	Y
1561	I63-I64	2005	60	0		1945	1	2	F10	2008	92	3	Y
1562	I63-I64	2009	50	1		1959	2	7	F17	2006	19	4	N
1563	I63-I64	2010	51	0		1959	1	48	F10	2011	09	5	N
1564	I63-I64	2010	51	0		1959	1	48	F51	2011	18	8	Y
1565	I63-I64	2010	51	0		1959	1	48	F92	2011	60	1	N
1566	I63-I64	2014	83	0		1931	2	3	F23	2015	46	1	N
1567	I63-I64	2014	83	0		1931	2	3	F98	2014	06	1	N
1568	I63-I64	2013	55	1		1958	1	2	F10	2013	01	1	N
1569	I63-I64	2012	57	1		1955	1	8	F10	2011	09	4	Y
1570	I63-I64	2012	57	0		1955	1	8	F17	2013	19	3	N
1571	I63-I64	2013	64	1		1949	1	2	F10	2006	18	18	Y
1572	I63-I64	2013	64	1		1949	1	2	F17	2012	19	4	N
1573	I63-I64	2016	77	0		1939	2	5	F80	2016	72	1	N
1574	I63-I64	2009	62	0		1947	1	19	F10	2009	35	2	Y
1575	I63-I64	2010	77	1		1933	1	4	F10	2007	01	1	N
1576	I63-I64	2004	47	0		1957	1	2	F10	2004	22	1	N
1577	I63-I64	2004	47	0		1957	1	2	F17	2004	22	1	N
1578	I63-I64	2006	62	0		1944	1	11	F10	2008	01	4	N
1579	I63-I64	2005	68	1		1937	1	23	F10	2004	18	4	Y
1580	I63-I64	2005	82	1		1923	2	4	F92	2004	30	1	N
1581	I63-I64	2009	58	0		1951	1	2	F10	2009	01	6	N
1582	I63-I64	2011	62	1		1949	1	2	F80	2009	06	1	N
1583	I63-I64	2016	85	1		1931	2	5	F23	2016	18	2	Y
1584	I63-I64	2004	59	0		1945	1	2	F10	2004	01	1	N
1585	I63-I64	2014	77	1		1937	2	8	F23	2014	18	1	Y
1586	I63-I64	2004	66	0		1938	2	40	F92	2011	01	1	N
1587	I63-I64	2007	75	0		1932	2	2	F10	2007	09	1	Y
1588	I63-I64	2009	73	0		1936	1	5	F10	2016	01	1	N
1589	I63-I64	2009	58	1		1951	1	7	F10	2004	45	2	N
1590	I63-I64	2009	58	1		1951	1	7	F52	2008	11	1	N
1591	I63-I64	2008	71	1		1937	2	3	F95	2006	07	1	N
1592	I63-I64	2011	49	0		1962	1	2	F60	2013	18	1	Y
1593	I63-I64	2012	77	0		1935	2	4	F10	2013	18	1	Y
1594	I63-I64	2006	65	0		1941	1	2	F10	2006	06	4	N
1595	I63-I64	2012	69	1		1943	1	21	F10	2004	18	1	Y
1596	I63-I64	2011	65	0		1946	2	28	F17	2011	09	1	Y
1597	I63-I64	2004	48	0		1956	2	4	F10	2006	50	11	Y
1598	I63-I64	2004	48	0		1956	2	4	F13	2009	18	37	Y
1599	I63-I64	2004	48	0		1956	2	4	F51	2010	18	30	Y
1600	I63-I64	2004	64	0		1940	1	2	F17	2004	33	1	N
1601	I63-I64	2016	74	1		1942	1	3	F52	2015	11	2	N
1602	I63-I64	2008	55	0		1953	2	32	F71	2011	18	1	Y
1603	I63-I64	2006	81	0		1925	1	7	F80	2006	01	1	N
1604	I63-I64	2009	54	1		1955	2	21	F10	2004	18	2	N
1605	I63-I64	2009	54	0		1955	2	21	F78	2011	51	1	N
1606	I63-I64	2004	82	0		1922	1	6	F10	2005	09	1	Y
1607	I63-I64	2010	44	0		1966	1	6	F10	2010	15	2	Y
1608	I63-I64	2008	50	1		1958	1	10	F10	2004	46	1	N
1609	I63-I64	2011	55	1		1956	1	2	F10	2007	31	2	N
1610	I63-I64	2010	52	0		1958	1	34	F51	2015	09	13	Y
1611	I63-I64	2007	68	0		1939	2	4	F10	2010	46	2	N
1612	I63-I64	2004	54	0		1950	1	7	F10	2004	60	1	N
1613	I63-I64	2007	69	0		1938	2	9	F10	2007	01	3	N
1614	I63-I64	2010	67	1		1943	1	15	F52	2010	11	16	N
1615	I63-I64	2015	42	0		1973	2	2	F10	2016	46	3	Y
1616	I63-I64	2014	69	1		1945	1	2	F80	2007	06	2	N
1617	I63-I64	2015	63	0		1952	1	5	F10	2016	08	1	N
1618	I63-I64	2012	47	0		1965	2	4	F70	2016	71	1	N
1619	I63-I64	2012	47	0		1965	2	4	F71	2016	18	2	Y
1620	I63-I64	2012	52	1		1960	2	6	F51	2011	18	6	Y
1621	I63-I64	2004	64	0		1940	2	36	F28	2014	18	9	Y
1622	I63-I64	2006	51	0		1955	2	3	F10	2006	60	1	N
1623	I63-I64	2008	59	0		1949	1	5	F10	2010	01	1	N
1624	I63-I64	2010	50	0		1960	1	5	F20	2011	51	2	N
1625	I63-I64	2010	50	1		1960	1	5	F23	2004	18	1	Y
1626	I63-I64	2005	75	0		1930	2	3	F10	2010	31	2	N
1627	I63-I64	2012	74	1		1938	1	3	F10	2005	03	10	Y
1628	I63-I64	2012	62	1		1950	1	2	F10	2008	18	1	Y
1629	I63-I64	2010	61	1		1949	2	4	F10	2008	18	8	Y
1630	I63-I64	2012	64	1		1948	1	12	F10	2007	09	5	N
1631	I63-I64	2004	61	0		1943	1	50	F10	2006	02	1	N
1632	I63-I64	2011	76	1		1935	1	6	F23	2011	18	1	Y
1633	I63-I64	2009	75	0		1934	1	3	F92	2009	01	1	N
1634	I63-I64	2004	59	0		1945	1	4	F10	2007	09	1	N
1635	I63-I64	2015	76	0		1939	1	8	F10	2015	09	3	Y
1636	I63-I64	2016	54	1		1962	2	2	F60	2006	60	48	Y
1637	I63-I64	2016	54	1		1962	2	2	F92	2006	09	8	N
1638	I63-I64	2004	68	0		1936	2	47	F80	2012	06	3	N
1639	I63-I64	2004	50	0		1954	1	5	F10	2006	01	45	Y
1640	I63-I64	2012	78	0		1934	2	100	F92	2012	09	1	Y
1641	I63-I64	2016	57	1		1959	1	10	F10	2005	09	22	N
1642	I63-I64	2004	65	0		1939	2	6	F22	2016	18	4	Y
1643	I63-I64	2014	40	0		1974	1	9	F10	2014	09	13	Y
1644	I63-I64	2014	40	0		1974	1	9	F13	2015	18	3	Y
1645	I63-I64	2014	40	0		1974	1	9	F29	2015	18	3	Y
1646	I63-I64	2013	51	1		1962	2	2	F10	2010	46	27	Y
1647	I63-I64	2013	51	1		1962	2	2	F60	2011	18	5	Y
1648	I63-I64	2010	59	1		1951	1	8	F52	2004	11	3	N
1649	I63-I64	2015	46	1		1969	2	4	F10	2009	60	11	Y
1650	I63-I64	2016	89	1		1927	2	2	F22	2016	03	2	Y
1651	I63-I64	2013	58	0		1955	2	18	F23	2014	18	3	N
1652	I63-I64	2012	60	1		1952	1	4	F10	2005	46	27	Y
1653	I63-I64	2009	60	0		1949	1	44	F10	2009	09	8	Y
1654	I63-I64	2013	55	0		1958	1	3	F10	2013	35	1	Y
1655	I63-I64	2006	59	0		1947	1	6	F10	2006	01	3	Y
1656	I63-I64	2007	58	0		1949	1	4	F10	2008	60	6	N
1657	I63-I64	2013	71	1		1942	1	2	F25	2007	50	1	N
1658	I63-I64	2013	71	1		1942	1	2	F92	2008	40	1	N
1659	I63-I64	2014	51	0		1963	1	17	F10	2014	01	1	N
1660	I63-I64	2010	66	1		1944	2	5	F60	2004	18	8	Y
1661	I63-I64	2008	51	0		1957	1	2	F10	2008	01	3	N
1662	I63-I64	2008	51	0		1957	1	2	F17	2008	01	1	N
1663	I63-I64	2016	87	1		1929	2	4	F23	2010	18	7	Y
1664	I63-I64	2016	87	1		1929	2	4	F25	2011	18	1	Y
1665	I63-I64	2016	73	1		1943	1	9	F10	2013	46	2	N
1666	I63-I64	2006	61	1		1945	2	4	F20	2004	18	14	Y
1667	I63-I64	2008	47	0		1961	1	7	F10	2013	09	1	Y
1668	I63-I64	2011	43	1		1968	1	9	F20	2010	18	8	Y
1669	I63-I64	2011	43	1		1968	1	9	F22	2010	18	6	Y
1670	I63-I64	2011	43	1		1968	1	9	F70	2010	16	18	Y
1671	I63-I64	2011	43	1		1968	1	9	F71	2010	18	7	Y
1672	I63-I64	2011	43	1		1968	1	9	F72	2009	10	4	N
1673	I63-I64	2011	43	1		1968	1	9	F78	2008	22	4	N
1674	I63-I64	2006	76	0		1930	2	3	F20	2012	18	2	Y
1675	I63-I64	2014	60	1		1954	1	6	F17	2013	35	1	Y
1676	I63-I64	2010	70	1		1940	1	2	F10	2010	35	1	Y
1677	I63-I64	2005	57	0		1948	2	2	F10	2006	03	3	N
1678	I63-I64	2007	68	1		1939	1	13	F10	2005	03	1	N
1679	I63-I64	2004	53	0		1951	2	20	F95	2006	09	2	N
1680	I63-I64	2008	50	0		1958	2	16	F22	2016	45	3	Y
1681	I63-I64	2013	55	1		1958	1	2	F92	2005	18	1	Y
1682	I63-I64	2013	87	1		1926	2	3	F23	2009	18	1	Y
1683	I63-I64	2012	56	1		1956	2	5	F10	2010	01	6	N
1684	I63-I64	2012	56	0		1956	2	5	F17	2012	09	1	Y
1685	I63-I64	2014	56	1		1958	2	6	F60	2005	60	1	N
1686	I63-I64	2006	70	0		1936	1	109	F52	2007	11	10	N
1687	I63-I64	2012	67	0		1945	2	13	F51	2014	01	8	N
1688	I63-I64	2007	59	0		1948	2	10	F20	2010	92	8	N
1689	I63-I64	2007	59	0		1948	2	10	F23	2007	91	5	N
1690	I63-I64	2007	59	1		1948	2	10	F25	2005	18	30	Y
1691	I63-I64	2011	84	0		1927	1	4	F92	2011	35	1	Y
1692	I63-I64	2013	57	1		1956	2	7	F10	2011	09	12	N
1693	I63-I64	2010	76	1		1934	2	4	F20	2004	18	30	Y
1694	I63-I64	2016	79	0		1937	1	8	F10	2016	09	8	Y
1695	I63-I64	2009	84	1		1925	1	7	F80	2008	06	3	N
1696	I63-I64	2008	70	1		1938	1	36	F52	2006	11	16	N
1697	I63-I64	2008	75	0	NO	1933	2	6	F10	2008	51	2	N
1698	I63-I64	2008	75	0	NO	1933	2	6	F23	2012	18	2	Y
1699	I63-I64	2007	58	0		1949	1	2	F10	2007	09	1	Y
1700	I63-I64	2007	58	1		1949	1	4	F60	2004	18	35	Y
1701	I63-I64	2004	75	0		1929	1	14	F22	2007	18	4	Y
1702	I63-I64	2006	50	1		1956	1	3	F10	2005	18	10	Y
1703	I63-I64	2006	50	1		1956	1	3	F60	2005	18	10	Y
1704	I63-I64	2007	77	1		1930	2	12	F60	2007	01	1	N
1705	I63-I64	2008	81	0		1927	1	3	F10	2008	46	1	N
1706	I63-I64	2005	70	1		1935	1	5	F52	2004	11	2	N
1707	I63-I64	2004	51	0		1953	1	6	F10	2007	60	1	N
1708	I63-I64	2009	68	0		1941	1	2	F10	2009	18	7	Y
1709	I63-I64	2010	65	1		1945	2	5	F60	2004	18	1	Y
1710	I63-I64	2005	63	0		1942	2	2	F22	2012	09	10	Y
1711	I63-I64	2005	63	0		1942	2	2	F60	2010	18	3	Y
1712	I63-I64	2007	54	1		1953	1	52	F10	2004	18	5	Y
1713	I63-I64	2012	57	1		1955	2	6	F60	2006	18	16	Y
1714	I63-I64	2012	57	1		1955	2	6	F92	2009	04	1	N
1715	I63-I64	2007	43	1		1964	1	12	F10	2007	18	35	Y
1716	I63-I64	2007	43	0		1964	1	12	F60	2007	18	1	N
1717	I63-I64	2007	52	1		1955	1	8	F10	2006	30	11	Y
1718	I63-I64	2015	61	1		1954	1	6	F60	2004	18	3	Y
1719	I63-I64	2006	40	1		1966	2	43	F60	2006	45	52	Y
1720	I63-I64	2006	40	0		1966	2	43	F98	2009	11	2	N
1721	I63-I64	2004	65	0		1939	1	11	F10	2004	09	3	N
1722	I63-I64	2004	54	0		1950	2	13	F10	2015	01	4	N
1723	I63-I64	2010	66	0		1944	2	10	F92	2013	19	1	N
1724	I63-I64	2008	86	0		1922	2	3	F20	2015	18	10	Y
1725	I63-I64	2008	86	0		1922	2	3	F22	2015	09	1	Y
1726	I63-I64	2008	86	0		1922	2	3	F23	2011	18	32	Y
1727	I63-I64	2008	86	0		1922	2	3	F91	2008	18	1	Y
1728	I63-I64	2008	86	0		1922	2	3	F98	2015	18	6	Y
1729	I63-I64	2010	84	0		1926	1	4	F51	2010	18	1	N
1730	I63-I64	2004	78	1		1926	2	2	F50	2004	29	3	N
1731	I63-I64	2004	58	1		1946	1	11	F10	2004	09	20	Y
1732	I63-I64	2011	51	1		1960	2	5	F22	2004	18	4	Y
1733	I63-I64	2011	51	1		1960	2	5	F71	2004	18	22	Y
1734	I63-I64	2008	62	0		1946	1	3	F10	2008	09	4	Y
1735	I63-I64	2004	74	0		1930	1	2	F22	2005	18	1	Y
1736	I63-I64	2015	51	0		1964	1	32	F10	2015	35	3	Y
1737	I63-I64	2004	79	1	NO	1925	2	6	F20	2004	18	65	Y
1738	I63-I64	2013	66	1	YES	1947	2	3	F20	2008	60	1	N
1739	I63-I64	2013	66	1	YES	1947	2	3	F22	2008	60	1	N
1740	I63-I64	2013	66	1	YES	1947	2	3	F71	2004	18	8	Y
1741	I63-I64	2013	66	0	YES	1947	2	3	F72	2015	37	1	N
1742	I63-I64	2008	65	0		1943	2	6	F23	2016	09	2	N
1743	I63-I64	2008	65	0		1943	2	6	F25	2016	09	1	N
1744	I63-I64	2014	57	1		1957	2	2	F60	2004	18	18	Y
1745	I63-I64	2010	71	1		1939	2	15	F10	2004	03	4	N
1746	I63-I64	2004	50	0		1954	1	17	F10	2008	16	4	Y
1747	I63-I64	2004	60	0		1944	1	67	F21	2014	18	1	Y
1748	I63-I64	2007	71	1		1936	2	9	F23	2006	18	10	Y
1749	I63-I64	2007	71	0		1936	2	9	F60	2008	18	14	Y
1750	I63-I64	2005	42	0		1963	1	5	F10	2005	60	2	N
1751	I63-I64	2016	51	1		1965	1	3	F10	2012	46	17	Y
1752	I63-I64	2008	82	0		1926	2	4	F91	2016	18	3	Y
1753	I63-I64	2010	68	1		1942	2	3	F95	2004	07	3	N
1754	I63-I64	2014	69	1		1945	2	2	F92	2010	01	4	N
1755	I63-I64	2006	48	1		1958	2	2	F60	2004	18	12	Y
1756	I63-I64	2007	52	0		1955	1	32	F28	2016	19	1	N
1757	I63-I64	2015	59	1		1956	1	3	F60	2010	18	6	Y
1758	I63-I64	2016	75	0		1941	1	6	F10	2016	01	1	N
1759	I63-I64	2016	75	1		1941	1	6	F52	2011	11	3	N
1760	I63-I64	2010	95	0		1915	2	2	F60	2012	01	1	N
1761	I63-I64	2004	75	0		1929	1	22	F10	2004	09	1	Y
1762	I63-I64	2006	66	0		1940	1	8	F51	2012	18	9	Y
1763	I63-I64	2005	89	0		1916	1	4	F60	2005	31	3	N
1764	I63-I64	2012	80	0		1932	2	3	F60	2013	18	1	Y
1765	I63-I64	2016	47	1		1969	1	13	F10	2013	18	12	Y
1766	I63-I64	2013	55	0		1958	2	12	F10	2016	18	1	Y
1767	I63-I64	2005	78	0		1927	1	4	F10	2008	45	3	N
1768	I63-I64	2005	78	0		1927	1	4	F20	2006	18	15	Y
1769	I63-I64	2005	78	1		1927	1	4	F22	2005	18	1	Y
1770	I63-I64	2005	78	0		1927	1	4	F51	2006	18	10	Y
1771	I63-I64	2010	59	1		1951	2	19	F70	2005	18	2	Y
1772	I63-I64	2010	59	1		1951	2	19	F71	2006	18	3	Y
1773	I63-I64	2010	59	1		1951	2	19	F78	2007	60	3	N
1774	I63-I64	2012	77	1		1935	2	2	F92	2009	40	1	N
1775	I63-I64	2006	79	0		1927	2	9	F10	2009	02	1	N
1776	I63-I64	2006	79	0		1927	2	9	F22	2007	18	2	Y
1777	I63-I64	2016	59	1		1957	2	2	F25	2004	18	11	Y
1778	I63-I64	2016	59	1		1957	2	2	F51	2014	18	16	Y
1779	I63-I64	2015	57	0		1958	1	5	F10	2015	09	4	Y
1780	I63-I64	2011	54	1		1957	1	7	F10	2005	01	3	N
1781	I63-I64	2013	55	1		1958	1	27	F10	2013	46	8	Y
1782	I63-I64	2009	45	0		1964	1	15	F10	2009	09	2	Y
1783	I63-I64	2005	58	1		1947	1	33	F10	2004	37	3	N
1784	I63-I64	2012	62	1		1950	2	138	F51	2007	18	1	N
1785	I63-I64	2008	69	0		1939	1	2	F17	2008	09	1	Y
1786	I63-I64	2004	57	0		1947	1	24	F10	2009	09	22	Y
1787	I63-I64	2006	78	0		1928	1	52	F80	2011	06	3	N
1788	I63-I64	2006	59	0		1947	2	39	F92	2008	02	1	N
1789	I63-I64	2006	45	0		1961	2	13	F13	2012	18	3	Y
1790	I63-I64	2006	45	0		1961	2	13	F92	2013	04	1	N
1791	I63-I64	2007	61	0		1946	1	17	F51	2014	18	1	Y
1792	I63-I64	2008	74	0		1934	2	4	F29	2010	18	12	Y
1793	I63-I64	2008	58	1		1950	2	8	F62	2007	18	1	Y
1794	I63-I64	2016	64	1		1952	2	3	F20	2009	18	28	Y
1795	I63-I64	2016	64	1		1952	2	3	F22	2004	18	40	Y
1796	I63-I64	2016	64	1		1952	2	3	F25	2008	18	22	Y
1797	I63-I64	2016	64	1		1952	2	3	F51	2016	18	1	Y
1798	I63-I64	2004	46	0		1958	1	10	F70	2004	09	1	Y
1799	I63-I64	2007	73	1		1934	1	7	F52	2006	11	1	N
1800	I63-I64	2006	67	0		1939	2	4	F10	2006	09	6	Y
1801	I63-I64	2005	70	0		1935	2	2	F10	2005	09	2	Y
1802	I63-I64	2012	77	1		1935	1	4	F52	2008	11	1	N
1803	I63-I64	2013	63	0		1950	1	78	F10	2013	09	1	N
1804	I63-I64	2011	58	1		1953	1	5	F52	2006	11	2	N
1805	I63-I64	2012	85	1		1927	2	7	F51	2007	18	17	Y
1806	I63-I64	2007	64	1		1943	2	13	F92	2006	03	3	N
1807	I63-I64	2005	71	0		1934	1	3	F10	2005	91	4	Y
1808	I63-I64	2011	59	0	NO	1952	2	4	F25	2012	45	50	N
1809	I63-I64	2009	69	1		1940	1	4	F10	2004	02	1	N
1810	I63-I64	2010	78	0		1932	2	11	F23	2013	09	3	N
1811	I63-I64	2011	59	1		1952	1	3	F10	2008	18	8	Y
1812	I63-I64	2008	53	1		1955	1	2	F10	2004	03	11	Y
1813	I63-I64	2009	54	1		1955	2	38	F10	2004	01	12	Y
1814	I63-I64	2008	75	1		1933	2	4	F20	2008	18	9	Y
1815	I63-I64	2006	71	1		1935	2	30	F17	2006	35	13	Y
1816	I63-I64	2008	71	0		1937	1	12	F72	2008	01	4	N
1817	I63-I64	2006	75	0		1931	2	2	F20	2012	18	5	Y
1818	I63-I64	2006	75	0		1931	2	2	F22	2006	56	1	N
1819	I63-I64	2006	75	0		1931	2	2	F98	2013	18	3	Y
1820	I63-I64	2012	71	1		1941	1	18	F52	2008	11	1	N
1821	I63-I64	2004	56	0		1948	1	22	F10	2007	53	1	N
1822	I63-I64	2012	86	0		1926	2	2	F22	2012	18	4	Y
1823	I63-I64	2012	86	0		1926	2	2	F60	2013	09	1	N
1824	I63-I64	2007	81	1		1926	1	5	F10	2006	01	1	N
1825	I63-I64	2014	62	0		1952	2	3	F92	2015	46	2	N
1826	I63-I64	2011	55	1		1956	1	46	F10	2004	18	14	Y
1827	I63-I64	2011	55	1		1956	1	46	F60	2009	18	5	Y
1828	I63-I64	2004	57	0		1947	1	10	F52	2006	11	3	N
1829	I63-I64	2007	50	0		1957	2	7	F98	2012	18	1	Y
1830	I63-I64	2010	51	1		1959	2	2	F13	2008	46	2	N
1831	I63-I64	2010	51	1		1959	2	2	F22	2008	50	1	N
1832	I63-I64	2010	51	1		1959	2	2	F51	2007	18	7	Y
1833	I63-I64	2010	51	1		1959	2	2	F60	2008	18	33	Y
1834	I63-I64	2010	51	1		1959	2	2	F70	2007	18	2	Y
1835	I63-I64	2006	76	0		1930	2	59	F23	2009	91	2	Y
1836	I63-I64	2011	78	0		1933	1	2	F10	2015	18	3	Y
1837	I63-I64	2008	71	1		1937	1	3	F20	2008	18	3	Y
1838	I63-I64	2011	64	0		1947	1	8	F10	2015	18	1	Y
1839	I63-I64	2008	91	1		1917	2	17	F22	2006	18	2	Y
1840	I63-I64	2013	70	1		1943	1	6	F52	2004	11	1	N
1841	I63-I64	2005	51	0		1954	2	4	F10	2005	09	7	N
1842	I63-I64	2008	43	1		1965	1	15	F20	2006	18	51	Y
1843	I63-I64	2008	43	1		1965	1	15	F21	2006	18	63	Y
1844	I63-I64	2008	43	1		1965	1	15	F23	2004	18	18	Y
1845	I63-I64	2008	43	1		1965	1	15	F25	2006	18	1	Y
1846	I63-I64	2008	43	1		1965	1	15	F60	2004	18	76	Y
1847	I63-I64	2008	43	1		1965	1	15	F61	2004	18	1	Y
1848	I63-I64	2015	55	1		1960	2	10	F10	2008	18	5	Y
1849	I63-I64	2015	55	1		1960	2	10	F17	2013	45	1	N
1850	I63-I64	2013	73	1		1940	2	7	F95	2013	07	4	N
1851	I63-I64	2007	71	0		1936	1	9	F20	2014	18	1	Y
1852	I63-I64	2010	49	0		1961	1	31	F10	2010	35	3	Y
1853	I63-I64	2004	57	0		1947	2	2	F60	2008	18	3	Y
1854	I63-I64	2004	57	0		1947	2	2	F92	2009	40	2	N
1855	I63-I64	2010	71	1		1939	1	2	F52	2004	11	2	N
1856	I63-I64	2010	71	1		1939	1	2	F60	2004	18	1	Y
1857	I63-I64	2004	65	0		1939	2	21	F50	2016	18	1	Y
1858	I63-I64	2011	68	0		1943	1	12	F92	2014	11	3	N
1859	I63-I64	2012	70	0		1942	1	34	F10	2013	03	1	N
1860	I63-I64	2004	79	0		1925	2	3	F60	2007	16	2	N
1861	I63-I64	2014	67	1		1947	1	92	F52	2013	11	1	N
1862	I63-I64	2014	67	0		1947	1	92	F92	2016	40	1	N
1863	I63-I64	2005	75	0		1930	2	23	F13	2005	15	2	N
1864	I63-I64	2005	75	0		1930	2	23	F22	2006	18	1	Y
1865	I63-I64	2005	75	0		1930	2	23	F54	2008	09	1	Y
1866	I63-I64	2005	75	1		1930	2	23	F60	2004	01	7	Y
1867	I63-I64	2007	76	0		1931	1	17	F52	2011	11	1	N
1868	I63-I64	2012	65	1		1947	1	7	F10	2004	45	13	N
1869	I63-I64	2008	56	0		1952	2	3	F60	2011	18	8	Y
1870	I63-I64	2008	56	1		1952	2	3	F92	2006	01	1	N
1871	I63-I64	2011	50	1		1961	1	44	F29	2011	18	17	Y
1872	I63-I64	2013	78	1		1935	1	5	F10	2004	01	5	N
1873	I63-I64	2006	49	1		1957	2	45	F92	2005	03	1	N
1874	I63-I64	2016	57	1		1959	1	5	F10	2007	01	2	N
1875	I63-I64	2009	58	1		1951	1	2	F52	2004	11	2	N
1876	I63-I64	2008	75	0		1933	1	3	F25	2009	09	1	Y
1877	I63-I64	2005	70	0		1935	2	4	F10	2006	04	1	N
1878	I63-I64	2006	68	1		1938	1	17	F52	2005	11	4	N
1879	I63-I64	2007	90	1		1917	1	6	F10	2004	01	1	N
1880	I63-I64	2007	90	1		1917	1	6	F20	2007	18	1	Y
1881	I63-I64	2007	90	0		1917	1	6	F22	2007	18	6	Y
1882	I63-I64	2007	90	1		1917	1	6	F23	2004	51	1	N
1883	I63-I64	2007	90	1		1917	1	6	F29	2006	18	4	Y
1884	I63-I64	2015	55	1		1960	1	14	F10	2004	45	27	Y
1885	I63-I64	2015	55	1		1960	1	14	F60	2004	18	1	Y
1886	I63-I64	2010	55	1		1955	1	3	F10	2004	18	84	Y
1887	I63-I64	2015	65	1		1950	1	2	F10	2005	01	13	Y
1888	I63-I64	2013	88	0		1925	2	2	F23	2014	18	15	Y
1889	I63-I64	2016	53	1		1963	1	4	F10	2004	18	4	Y
1890	I63-I64	2004	46	0		1958	2	13	F13	2007	18	25	Y
1891	I63-I64	2004	46	0		1958	2	13	F17	2006	09	2	Y
1892	I63-I64	2004	46	0		1958	2	13	F23	2007	18	2	Y
1893	I63-I64	2004	46	0		1958	2	13	F51	2007	18	17	Y
1894	I63-I64	2004	46	0		1958	2	13	F92	2009	40	4	N
1895	I63-I64	2012	66	0		1946	2	7	F70	2013	18	1	Y
1896	I63-I64	2010	60	1		1950	1	11	F10	2007	18	3	Y
1897	I63-I64	2004	42	0		1962	2	2	F60	2004	18	1	Y
1898	I63-I64	2008	68	0		1940	2	3	F92	2008	27	1	N
1899	I63-I64	2011	59	1		1952	1	2	F10	2007	60	2	Y
1900	I63-I64	2010	62	1		1948	1	4	F52	2008	11	8	N
1901	I63-I64	2006	74	0		1932	1	2	F20	2015	18	1	Y
1902	I63-I64	2013	73	1		1940	1	4	F20	2004	18	8	Y
1903	I63-I64	2005	79	0		1926	1	8	F60	2006	09	3	N
1904	I63-I64	2010	51	1		1959	1	2	F10	2004	43	1	N
1905	I63-I64	2009	53	1		1956	1	2	F10	2005	18	2	Y
1906	I63-I64	2009	53	0		1956	1	2	F17	2009	35	1	Y
1907	I63-I64	2007	82	1		1925	2	4	F92	2007	27	1	N
1908	I63-I64	2013	78	0		1935	1	4	F23	2013	09	1	Y
1909	I63-I64	2015	64	1		1951	1	8	F10	2007	46	9	N
1910	I63-I64	2015	64	1		1951	1	8	F60	2008	45	3	N
1911	I63-I64	2006	71	0		1935	2	17	F59	2014	18	1	Y
1912	I63-I64	2010	74	0		1936	2	7	F13	2012	18	4	Y
1913	I63-I64	2010	74	0		1936	2	7	F23	2014	18	1	Y
1914	I63-I64	2004	83	0		1921	1	50	F20	2010	18	7	Y
1915	I63-I64	2006	55	0		1951	2	4	F10	2010	01	1	N
1916	I63-I64	2005	64	1		1941	1	2	F10	2004	01	2	Y
1917	I63-I64	2006	73	0		1933	2	63	F80	2012	46	1	N
1918	I63-I64	2010	69	0		1941	1	14	F80	2010	06	3	N
1919	I63-I64	2013	44	0		1969	1	9	F71	2014	95	1	N
1920	I63-I64	2013	44	0		1969	1	9	F78	2013	09	3	Y
1921	I63-I64	2009	64	1		1945	1	11	F10	2007	53	1	N
1922	I63-I64	2004	49	0		1955	1	2	F10	2006	90	1	N
1923	I63-I64	2015	78	0		1937	2	5	F51	2016	01	1	N
1924	I63-I64	2013	56	1		1957	1	18	F22	2012	60	1	N
1925	I63-I64	2013	56	1		1957	1	18	F23	2011	18	2	Y
1926	I63-I64	2013	56	0		1957	1	18	F79	2014	18	1	Y
1927	I63-I64	2005	75	0		1930	2	5	F92	2006	01	1	N
1928	I63-I64	2015	58	1		1957	1	8	F20	2004	18	143	Y
1929	I63-I64	2015	58	1		1957	1	8	F92	2011	03	1	N
1930	I63-I64	2008	77	0		1931	2	12	F10	2010	03	1	N
1931	I63-I64	2009	81	1		1928	2	6	F10	2008	46	1	N
1932	I63-I64	2011	85	1	YES	1926	1	3	F51	2011	18	2	Y
1933	I63-I64	2009	61	1		1948	1	2	F20	2004	18	171	Y
1934	I63-I64	2015	56	1		1959	1	7	F10	2009	18	3	Y
1935	I63-I64	2015	56	0		1959	1	7	F17	2015	40	1	N
1936	I63-I64	2005	41	0		1964	1	22	F10	2009	18	3	Y
1937	I63-I64	2005	41	0		1964	1	22	F22	2007	18	37	Y
1938	I63-I64	2005	41	0		1964	1	22	F23	2013	18	5	Y
1939	I63-I64	2005	41	0		1964	1	22	F60	2006	09	11	Y
1940	I63-I64	2005	41	0		1964	1	22	F62	2014	22	1	N
1941	I63-I64	2004	54	0		1950	2	2	F60	2011	18	1	Y
1942	I63-I64	2007	65	0		1942	1	8	F10	2010	03	1	N
1943	I63-I64	2009	59	1		1950	1	7	F10	2004	60	11	Y
1944	I63-I64	2010	87	1		1923	2	17	F51	2007	09	1	N
1945	I63-I64	2011	72	0		1939	1	6	F10	2011	46	2	N
1946	I63-I64	2012	60	1		1952	1	3	F10	2012	46	3	N
1947	I63-I64	2011	70	0		1941	2	35	F60	2013	09	27	Y
1948	I63-I64	2007	59	0		1948	2	29	F17	2015	19	1	N
1949	I63-I64	2007	77	0		1930	1	3	F10	2007	09	1	Y
1950	I63-I64	2005	56	0		1949	1	10	F10	2012	09	1	N
1951	I63-I64	2009	58	1		1951	1	9	F10	2004	60	1	N
1952	I63-I64	2004	77	0		1927	2	5	F98	2012	18	1	Y
1953	I63-I64	2015	53	1		1962	2	4	F10	2008	18	11	Y
1954	I63-I64	2015	53	1		1962	2	4	F22	2015	95	1	N
1955	I63-I64	2015	53	1		1962	2	4	F71	2004	18	45	Y
1956	I63-I64	2015	53	0		1962	2	4	F78	2015	09	1	Y
1957	I63-I64	2014	85	0		1929	2	3	F29	2014	09	4	Y
1958	I63-I64	2008	71	0		1937	1	2	F10	2008	09	2	Y
1959	I63-I64	2008	72	1		1936	1	27	F10	2007	01	1	N
1960	I63-I64	2004	48	1		1956	1	24	F10	2004	01	83	Y
1961	I63-I64	2005	72	0		1933	1	6	F10	2010	46	1	N
1962	I63-I64	2005	72	0		1933	1	6	F51	2009	91	2	Y
1963	I63-I64	2013	55	1		1958	1	4	F10	2005	18	9	Y
1964	I63-I64	2013	55	0		1958	1	4	F80	2014	95	1	N
1965	I63-I64	2004	80	0		1924	1	2	F10	2004	35	1	Y
1966	I63-I64	2011	47	1		1964	2	2	F10	2010	18	52	Y
1967	I63-I64	2007	85	0		1922	1	7	F10	2007	09	1	Y
1968	I63-I64	2016	63	1		1953	1	5	F10	2007	46	6	Y
1969	I63-I64	2010	73	1	YES	1937	1	8	F92	2004	18	1	Y
1970	I63-I64	2009	54	1		1955	1	14	F10	2007	01	3	N
1971	I63-I64	2008	71	0		1937	1	21	F20	2008	50	1	N
1972	I63-I64	2004	49	1		1955	1	5	F10	2004	60	1	N
1973	I63-I64	2014	74	0		1940	1	16	F92	2014	15	1	N
1974	I63-I64	2016	65	1		1951	1	6	F10	2008	18	4	Y
1975	I63-I64	2009	71	1		1938	1	5	F52	2005	11	7	N
1976	I63-I64	2006	57	1		1949	1	24	F17	2004	19	2	N
1977	I63-I64	2006	57	0		1949	1	24	F52	2007	11	3	N
1978	I63-I64	2004	78	0		1926	2	12	F20	2015	18	4	Y
1979	I63-I64	2007	91	0		1916	2	3	F70	2007	01	1	N
1980	I63-I64	2006	59	0		1947	2	32	F10	2006	09	4	Y
1981	I63-I64	2010	60	0		1950	1	2	F10	2010	09	2	N
1982	I63-I64	2010	88	0		1922	1	2	F13	2010	35	1	Y
1983	I63-I64	2005	81	1		1924	2	5	F10	2005	01	2	N
1984	I63-I64	2012	59	1		1953	1	117	F52	2008	11	1	N
1985	I63-I64	2010	58	1		1952	1	14	F10	2008	18	15	Y
1986	I63-I64	2010	58	0		1952	1	14	F71	2012	18	1	Y
1987	I63-I64	2004	47	0		1957	2	12	F92	2006	04	1	N
1988	I63-I64	2004	55	0		1949	1	98	F10	2004	09	49	N
1989	I63-I64	2014	50	1		1964	2	2	F10	2004	45	1	N
1990	I63-I64	2014	50	1		1964	2	2	F20	2004	18	602	Y
1991	I63-I64	2014	50	1		1964	2	2	F92	2005	50	1	N
1992	I63-I64	2016	72	0		1944	1	2	F52	2016	11	3	N
1993	I63-I64	2008	75	0		1933	2	5	F20	2008	50	1	N
1994	I63-I64	2015	73	1		1942	1	3	F52	2006	11	2	N
1995	I63-I64	2015	74	0		1941	2	3	F22	2015	09	2	Y
1996	I63-I64	2015	74	0		1941	2	3	F23	2016	18	2	Y
1997	I63-I64	2014	75	1		1939	2	22	F22	2010	18	2	Y
1998	I63-I64	2013	69	0		1944	1	2	F10	2014	46	3	N
1999	I63-I64	2013	69	1		1944	1	2	F63	2007	18	4	Y
[truncated: 981,461+ more rows]
