# Supplementary material for: The prevalence of psychiatric symptoms before the diagnosis of Parkinson’s disease in a nationwide cohort: A comparison to patients with cerebral infarction
Source: PLoS One. 2020 Aug 4;15(8):e0236728. doi: 10.1371/journal.pone.0236728 (PMC7402492; doi:10.1371/journal.pone.0236728)
Supplement: S3 File — (XLSX) [file pone.0236728.s003.xlsx]

## Sheet: Munka1
Case Nr.	group	i63 year of diagnosis	age in year of diagnosis	psyichiatric diagnosis before or not I63/64	N04 drug before diagnosis	year of birth	gender	ICD-10 code	year of psychiatric diagnosis	psy. Specialist first	number of appearances	psychiatry confirmed or not
1	I63-I64	2010	62	1		1948	1	F32	2006	18	3	Y
2	I63-I64	2010	62	1		1948	1	F34	2008	18	7	Y
3	I63-I64	2004	64	0		1940	2	F32	2009	22	1	N
4	I63-I64	2015	84	1		1931	2	F32	2006	18	3	Y
5	I63-I64	2015	84	1		1931	2	F33	2007	18	11	Y
6	I63-I64	2011	54	0		1957	2	F34	2015	09	1	N
7	I63-I64	2016	64	1		1952	1	F32	2006	45	3	N
8	I63-I64	2007	76	0		1931	2	F32	2009	09	1	Y
9	I63-I64	2016	81	1		1935	2	F32	2013	45	1	N
10	I63-I64	2008	50	0		1958	1	F34	2009	09	1	N
11	I63-I64	2014	87	0	NO	1927	1	F30	2015	18	1	Y
12	I63-I64	2013	79	0	YES	1934	2	F34	2013	09	2	Y
13	I63-I64	2011	85	1	YES	1926	2	F32	2004	18	1	Y
14	I63-I64	2011	85	1	YES	1926	2	F33	2009	18	27	Y
15	I63-I64	2011	85	1	YES	1926	2	F38	2011	18	1	Y
16	I63-I64	2004	64	0		1940	2	F32	2008	18	5	Y
17	I63-I64	2004	64	0		1940	2	F33	2010	18	3	Y
18	I63-I64	2004	64	0		1940	2	F39	2008	01	1	N
19	I63-I64	2009	43	1		1966	1	F32	2006	18	2	Y
20	I63-I64	2014	67	1		1947	2	F34	2009	09	1	N
21	I63-I64	2004	81	0		1923	2	F32	2014	18	7	Y
22	I63-I64	2008	87	0		1921	1	F34	2010	18	7	Y
23	I63-I64	2012	58	0		1954	1	F34	2012	01	1	N
24	I63-I64	2014	60	1		1954	2	F32	2010	18	1	Y
25	I63-I64	2014	60	1		1954	2	F33	2012	18	6	Y
26	I63-I64	2012	53	1		1959	1	F33	2009	18	2	Y
27	I63-I64	2012	53	1		1959	1	F34	2009	18	2	Y
28	I63-I64	2009	58	0		1951	1	F33	2009	09	1	Y
29	I63-I64	2010	65	1		1945	2	F32	2007	18	33	Y
30	I63-I64	2010	65	0		1945	2	F34	2015	30	1	N
31	I63-I64	2008	89	1		1919	2	F32	2004	18	7	Y
32	I63-I64	2008	76	1		1932	2	F31	2004	18	77	Y
33	I63-I64	2010	59	0		1951	1	F34	2014	09	67	N
34	I63-I64	2004	70	0		1934	2	F34	2004	09	2	Y
35	I63-I64	2011	55	0		1956	2	F32	2014	18	1	Y
36	I63-I64	2006	57	0		1949	2	F32	2007	18	1	Y
37	I63-I64	2007	46	1		1961	2	F32	2004	35	5	Y
38	I63-I64	2007	46	0		1961	2	F33	2013	35	3	N
39	I63-I64	2006	75	0		1931	2	F34	2007	40	21	N
40	I63-I64	2004	74	0		1930	2	F32	2005	02	1	N
41	I63-I64	2004	74	0		1930	2	F33	2009	738	4	N
42	I63-I64	2008	59	0		1949	2	F32	2009	22	5	Y
43	I63-I64	2011	66	0		1945	2	F32	2014	01	1	N
44	I63-I64	2013	83	1		1930	2	F32	2005	09	17	Y
45	I63-I64	2013	83	0		1930	2	F33	2014	18	3	N
46	I63-I64	2010	85	1		1925	2	F32	2006	18	2	Y
47	I63-I64	2010	51	0		1959	1	F31	2012	18	13	Y
48	I63-I64	2010	51	1		1959	1	F33	2005	18	23	Y
49	I63-I64	2004	55	0		1949	2	F32	2004	09	20	Y
50	I63-I64	2014	64	1		1950	2	F38	2006	09	1	Y
51	I63-I64	2004	66	0		1938	2	F34	2007	37	8	Y
52	I63-I64	2006	55	1		1951	1	F32	2004	09	25	N
53	I63-I64	2006	55	0		1951	1	F33	2008	18	36	Y
54	I63-I64	2006	68	0		1938	1	F32	2011	18	4	Y
55	I63-I64	2013	77	1		1936	1	F30	2012	18	1	Y
56	I63-I64	2004	53	0		1951	2	F32	2007	18	1	Y
57	I63-I64	2012	71	1		1941	2	F32	2005	09	47	N
58	I63-I64	2012	71	1		1941	2	F33	2009	09	58	Y
59	I63-I64	2012	71	1		1941	2	F34	2004	09	5	N
60	I63-I64	2007	49	0		1958	1	F33	2013	19	6	N
61	I63-I64	2006	54	1		1952	2	F32	2004	18	3	Y
62	I63-I64	2006	54	1		1952	2	F33	2006	18	9	Y
63	I63-I64	2013	88	1		1925	2	F31	2009	18	5	Y
64	I63-I64	2013	88	1		1925	2	F32	2005	18	17	Y
65	I63-I64	2009	69	1		1940	2	F32	2006	12	1	N
66	I63-I64	2008	68	1		1940	2	F32	2007	09	17	Y
67	I63-I64	2008	69	1		1939	2	F34	2007	09	2	N
68	I63-I64	2004	49	0		1955	2	F32	2006	18	15	Y
69	I63-I64	2013	73	0		1940	2	F32	2013	15	4	Y
70	I63-I64	2014	74	0		1940	1	F34	2014	18	2	Y
71	I63-I64	2004	83	0		1921	2	F32	2006	18	3	Y
72	I63-I64	2004	83	0		1921	2	F33	2008	18	9	Y
73	I63-I64	2007	55	1		1952	1	F31	2004	18	42	Y
74	I63-I64	2007	55	1		1952	1	F33	2004	18	12	Y
75	I63-I64	2007	55	1		1952	1	F34	2005	18	2	Y
76	I63-I64	2010	60	1		1950	1	F32	2009	22	1	N
77	I63-I64	2011	55	1		1956	2	F32	2009	18	8	Y
78	I63-I64	2006	51	0	NO	1955	1	F32	2009	18	1	N
79	I63-I64	2013	71	1		1942	2	F32	2004	18	32	Y
80	I63-I64	2013	71	1		1942	2	F33	2004	18	29	Y
81	I63-I64	2005	60	0		1945	2	F32	2010	01	2	N
82	I63-I64	2005	60	0		1945	2	F34	2006	09	1	N
83	I63-I64	2016	67	1		1949	2	F32	2004	09	4	N
84	I63-I64	2016	67	1		1949	2	F34	2004	18	1	Y
85	I63-I64	2008	59	0		1949	2	F34	2008	18	17	Y
86	I63-I64	2005	81	1		1924	2	F32	2004	18	8	Y
87	I63-I64	2005	55	1		1950	2	F32	2004	18	17	Y
88	I63-I64	2005	55	0		1950	2	F33	2007	09	2	Y
89	I63-I64	2011	55	1		1956	1	F32	2006	09	4	Y
90	I63-I64	2010	63	0		1947	2	F32	2014	18	7	Y
91	I63-I64	2010	63	1		1947	2	F34	2007	09	1	N
92	I63-I64	2012	57	1		1955	1	F32	2004	45	2	N
93	I63-I64	2011	63	1		1948	2	F32	2007	09	5	N
94	I63-I64	2011	63	1		1948	2	F33	2005	18	29	Y
95	I63-I64	2004	69	0		1935	2	F32	2004	09	4	Y
96	I63-I64	2006	80	1		1926	2	F34	2004	09	1	Y
97	I63-I64	2006	75	0		1931	1	F32	2008	30	3	Y
98	I63-I64	2004	53	0		1951	2	F32	2009	09	15	N
99	I63-I64	2005	64	1		1941	2	F32	2004	31	1	N
100	I63-I64	2007	70	1		1937	2	F32	2004	01	4	Y
101	I63-I64	2007	70	1		1937	2	F34	2004	18	7	Y
102	I63-I64	2009	63	1		1946	1	F33	2005	18	3	Y
103	I63-I64	2009	63	1		1946	1	F38	2005	18	1	Y
104	I63-I64	2010	65	0		1945	2	F32	2016	18	3	Y
105	I63-I64	2008	81	0		1927	2	F32	2008	18	18	Y
106	I63-I64	2008	81	0		1927	2	F33	2009	18	1	N
107	I63-I64	2014	53	0		1961	2	F32	2015	29	3	N
108	I63-I64	2006	73	1		1933	1	F34	2006	09	1	Y
109	I63-I64	2006	50	1		1956	2	F32	2006	09	3	Y
110	I63-I64	2006	50	0		1956	2	F33	2009	18	30	Y
111	I63-I64	2006	50	0		1956	2	F38	2014	18	1	Y
112	I63-I64	2016	70	1		1946	2	F34	2006	60	1	N
113	I63-I64	2009	76	0		1933	2	F32	2009	22	3	N
114	I63-I64	2013	75	0		1938	2	F32	2013	01	1	N
115	I63-I64	2006	55	0		1951	1	F32	2007	18	1	Y
116	I63-I64	2005	85	0		1920	1	F34	2005	18	1	Y
117	I63-I64	2015	58	1		1957	2	F34	2008	18	3	Y
118	I63-I64	2005	79	0		1926	2	F32	2007	18	8	Y
119	I63-I64	2006	76	0		1930	2	F32	2007	01	4	Y
120	I63-I64	2006	76	0		1930	2	F34	2006	35	1	Y
121	I63-I64	2011	67	1		1944	1	F32	2010	09	4	N
122	I63-I64	2004	59	0		1945	1	F32	2008	18	1	Y
123	I63-I64	2004	47	0		1957	1	F32	2008	60	17	Y
124	I63-I64	2005	64	0		1941	1	F32	2006	09	1	N
125	I63-I64	2005	64	0		1941	1	F33	2005	09	1	Y
126	I63-I64	2010	58	0		1952	1	F32	2010	35	2	Y
127	I63-I64	2010	85	1		1925	2	F33	2004	01	1	N
128	I63-I64	2010	56	1		1954	2	F32	2007	18	12	Y
129	I63-I64	2010	56	1		1954	2	F33	2008	18	12	Y
130	I63-I64	2004	43	0		1961	1	F31	2005	09	2	N
131	I63-I64	2004	43	0		1961	1	F33	2006	09	3	N
132	I63-I64	2014	59	0		1955	1	F32	2015	18	6	Y
133	I63-I64	2004	60	0		1944	2	F34	2004	09	1	Y
134	I63-I64	2016	52	1		1964	2	F34	2007	18	6	Y
135	I63-I64	2016	86	1		1930	1	F32	2009	18	1	Y
136	I63-I64	2005	72	0		1933	2	F32	2007	18	3	Y
137	I63-I64	2016	60	1		1956	2	F32	2004	18	17	Y
138	I63-I64	2011	74	1		1937	2	F32	2009	18	1	Y
139	I63-I64	2015	62	0		1953	2	F32	2015	09	8	Y
140	I63-I64	2004	59	0		1945	1	F34	2005	09	5	Y
141	I63-I64	2005	78	0		1927	1	F32	2005	01	3	Y
142	I63-I64	2005	78	0		1927	1	F33	2008	50	1	N
143	I63-I64	2011	74	0		1937	2	F32	2015	18	1	Y
144	I63-I64	2009	74	1		1935	2	F32	2004	18	16	Y
145	I63-I64	2009	74	0		1935	2	F33	2012	16	1	N
146	I63-I64	2009	74	0		1935	2	F34	2009	09	3	Y
147	I63-I64	2014	70	1		1944	2	F32	2013	22	1	N
148	I63-I64	2016	52	1		1964	2	F32	2007	18	2	Y
149	I63-I64	2016	52	1		1964	2	F33	2007	18	1	Y
150	I63-I64	2011	70	0		1941	2	F32	2011	91	4	Y
151	I63-I64	2011	70	1		1941	2	F34	2005	14	2	N
152	I63-I64	2012	53	1		1959	2	F32	2008	01	2	N
153	I63-I64	2010	55	1		1955	1	F32	2006	18	3	Y
154	I63-I64	2010	55	1		1955	1	F33	2009	18	1	Y
155	I63-I64	2010	55	0		1955	1	F34	2010	01	1	N
156	I63-I64	2013	55	1		1958	2	F32	2005	18	4	Y
157	I63-I64	2013	55	1		1958	2	F33	2005	18	79	Y
158	I63-I64	2013	55	1		1958	2	F34	2004	01	37	N
159	I63-I64	2005	60	1		1945	1	F32	2004	09	20	N
160	I63-I64	2014	62	1		1952	2	F32	2010	60	1	N
161	I63-I64	2014	62	1		1952	2	F33	2009	18	1	Y
162	I63-I64	2007	74	1		1933	1	F32	2004	09	8	N
163	I63-I64	2004	47	1		1957	1	F32	2004	09	7	N
164	I63-I64	2004	47	0		1957	1	F34	2010	09	8	N
165	I63-I64	2004	77	0		1927	1	F34	2004	09	1	N
166	I63-I64	2006	79	0		1927	2	F32	2006	35	6	N
167	I63-I64	2009	40	1		1969	1	F32	2009	18	6	Y
168	I63-I64	2015	75	0		1940	2	F32	2015	18	9	Y
169	I63-I64	2015	75	1		1940	2	F34	2015	09	4	Y
170	I63-I64	2013	65	1		1948	1	F32	2006	18	1	Y
171	I63-I64	2013	46	1		1967	1	F32	2007	18	2	Y
172	I63-I64	2013	57	1		1956	2	F33	2012	18	24	Y
173	I63-I64	2009	54	0		1955	2	F33	2013	18	5	Y
174	I63-I64	2012	75	1		1937	2	F32	2010	09	4	Y
175	I63-I64	2012	75	0		1937	2	F34	2013	22	6	N
176	I63-I64	2009	59	1		1950	2	F32	2005	09	4	N
177	I63-I64	2009	59	1		1950	2	F33	2004	18	4	Y
178	I63-I64	2009	59	1		1950	2	F38	2004	18	2	Y
179	I63-I64	2004	68	0		1936	1	F32	2004	09	20	N
180	I63-I64	2004	68	0		1936	1	F38	2005	09	1	Y
181	I63-I64	2004	51	0		1953	2	F31	2008	18	1	Y
182	I63-I64	2004	51	0		1953	2	F32	2005	01	5	Y
183	I63-I64	2004	51	1		1953	2	F33	2004	18	17	Y
184	I63-I64	2004	51	0		1953	2	F34	2008	22	1	N
185	I63-I64	2005	68	1		1937	2	F32	2004	18	3	Y
186	I63-I64	2016	62	1		1954	2	F38	2005	18	4	Y
187	I63-I64	2005	57	0		1948	2	F31	2014	18	7	Y
188	I63-I64	2005	57	1		1948	2	F32	2005	09	1	N
189	I63-I64	2005	57	0		1948	2	F33	2008	18	1	Y
190	I63-I64	2010	75	0		1935	2	F32	2010	18	1	Y
191	I63-I64	2007	71	1		1936	2	F34	2004	09	2	N
192	I63-I64	2007	61	0		1946	2	F32	2007	18	1	Y
193	I63-I64	2007	61	0		1946	2	F33	2007	01	55	Y
194	I63-I64	2007	61	0		1946	2	F34	2012	09	1	Y
195	I63-I64	2006	80	0		1926	2	F32	2006	09	2	Y
196	I63-I64	2006	64	1		1942	1	F32	2006	18	6	Y
197	I63-I64	2006	64	1		1942	1	F34	2005	18	1	Y
198	I63-I64	2008	50	0		1958	1	F32	2008	18	1	Y
199	I63-I64	2005	63	0		1942	2	F32	2008	18	16	Y
200	I63-I64	2005	63	0		1942	2	F33	2016	18	1	Y
201	I63-I64	2005	63	0		1942	2	F38	2008	18	1	Y
202	I63-I64	2008	82	1		1926	2	F32	2008	18	4	Y
203	I63-I64	2007	52	0		1955	2	F32	2010	18	3	Y
204	I63-I64	2007	52	0		1955	2	F33	2012	18	27	Y
205	I63-I64	2005	83	0		1922	2	F32	2006	09	1	N
206	I63-I64	2013	69	1		1944	1	F32	2009	09	2	N
207	I63-I64	2009	57	1		1952	2	F32	2004	18	20	Y
208	I63-I64	2009	57	1		1952	2	F33	2007	18	2	Y
209	I63-I64	2009	57	0		1952	2	F34	2009	01	1	N
210	I63-I64	2005	85	0		1920	2	F32	2006	18	1	Y
211	I63-I64	2004	64	0		1940	2	F32	2004	09	21	Y
212	I63-I64	2004	64	1		1940	2	F33	2004	18	37	Y
213	I63-I64	2008	45	1		1963	1	F32	2005	18	28	Y
214	I63-I64	2008	45	1		1963	1	F33	2005	18	48	Y
215	I63-I64	2008	45	1		1963	1	F34	2004	18	4	Y
216	I63-I64	2004	66	0		1938	1	F32	2008	18	14	Y
217	I63-I64	2004	66	0		1938	1	F34	2010	09	7	N
218	I63-I64	2007	62	1		1945	2	F34	2005	09	4	N
219	I63-I64	2004	79	0		1925	2	F32	2008	09	11	Y
220	I63-I64	2004	79	0		1925	2	F33	2013	22	1	N
221	I63-I64	2015	60	0		1955	1	F32	2015	18	5	Y
222	I63-I64	2016	75	1		1941	2	F32	2004	71	162	N
223	I63-I64	2012	80	1		1932	1	F33	2011	18	1	Y
224	I63-I64	2007	45	0		1962	1	F32	2015	18	13	Y
225	I63-I64	2006	61	0		1945	2	F32	2006	09	6	N
226	I63-I64	2004	61	0		1943	2	F34	2004	46	1	N
227	I63-I64	2005	72	0		1933	2	F34	2007	18	9	Y
228	I63-I64	2011	41	1		1970	1	F34	2011	09	1	Y
229	I63-I64	2004	61	0		1943	2	F34	2004	09	22	Y
230	I63-I64	2006	73	0		1933	1	F32	2010	09	1	N
231	I63-I64	2006	67	0		1939	2	F32	2006	01	13	Y
232	I63-I64	2004	49	0		1955	1	F32	2009	09	1	Y
233	I63-I64	2004	68	0		1936	1	F32	2010	09	5	N
234	I63-I64	2006	60	0		1946	2	F32	2007	18	13	Y
235	I63-I64	2007	69	1		1938	2	F32	2006	09	8	Y
236	I63-I64	2014	75	1		1939	1	F33	2009	18	3	Y
237	I63-I64	2014	75	1		1939	1	F34	2007	18	4	Y
238	I63-I64	2006	61	0		1945	1	F32	2014	18	11	Y
239	I63-I64	2006	61	0		1945	1	F39	2010	18	2	Y
240	I63-I64	2007	56	0		1951	1	F32	2008	09	14	N
241	I63-I64	2006	77	0		1929	1	F34	2006	35	4	Y
242	I63-I64	2008	79	1		1929	1	F32	2004	09	7	N
243	I63-I64	2010	77	1	YES	1933	2	F32	2004	18	25	Y
244	I63-I64	2012	72	1		1940	2	F32	2009	18	5	Y
245	I63-I64	2012	62	1		1950	2	F32	2004	18	8	Y
246	I63-I64	2012	62	1		1950	2	F33	2011	18	13	Y
247	I63-I64	2008	56	0		1952	1	F32	2010	35	1	N
248	I63-I64	2012	83	1		1929	2	F34	2010	91	2	Y
249	I63-I64	2011	80	0		1931	2	F34	2013	09	1	Y
250	I63-I64	2006	64	0		1942	1	F34	2006	35	2	Y
251	I63-I64	2005	54	0		1951	2	F32	2005	18	9	Y
252	I63-I64	2005	54	0		1951	2	F33	2006	18	12	Y
253	I63-I64	2011	58	1		1953	1	F32	2006	09	1	N
254	I63-I64	2004	55	0		1949	1	F32	2005	09	2	N
255	I63-I64	2006	47	1		1959	1	F32	2004	09	9	N
256	I63-I64	2006	47	0		1959	1	F33	2007	18	17	Y
257	I63-I64	2011	61	1		1950	2	F32	2004	50	4	Y
258	I63-I64	2005	54	1		1951	2	F32	2005	18	1	Y
259	I63-I64	2005	54	1		1951	2	F34	2004	09	21	Y
260	I63-I64	2004	68	0		1936	2	F39	2004	01	3	N
261	I63-I64	2004	68	0		1936	2	F32	2004	09	23	Y
262	I63-I64	2004	68	1		1936	2	F33	2004	90	3	N
263	I63-I64	2004	68	1		1936	2	F34	2004	90	5	N
264	I63-I64	2009	64	0		1945	2	F32	2013	19	1	N
265	I63-I64	2015	65	1		1950	2	F34	2009	18	32	Y
266	I63-I64	2008	53	1		1955	2	F34	2004	18	10	Y
267	I63-I64	2004	47	1		1957	2	F32	2004	18	13	Y
268	I63-I64	2004	47	0		1957	2	F33	2004	18	111	Y
269	I63-I64	2004	47	0		1957	2	F38	2004	02	6	N
270	I63-I64	2004	47	0		1957	2	F39	2005	14	1	N
271	I63-I64	2005	80	1		1925	1	F32	2004	01	6	N
272	I63-I64	2004	79	0		1925	2	F32	2007	18	9	Y
273	I63-I64	2004	79	0		1925	2	F33	2011	18	1	Y
274	I63-I64	2004	79	0		1925	2	F34	2008	18	7	Y
275	I63-I64	2004	70	0		1934	2	F32	2012	18	1	Y
276	I63-I64	2015	79	1		1936	2	F32	2004	31	5	Y
277	I63-I64	2015	79	1		1936	2	F33	2005	09	1	N
278	I63-I64	2015	79	1		1936	2	F34	2005	09	2	N
279	I63-I64	2005	58	0		1947	2	F32	2009	09	3	Y
280	I63-I64	2008	49	1		1959	2	F32	2005	18	5	Y
281	I63-I64	2008	49	1		1959	2	F33	2007	18	37	Y
282	I63-I64	2008	49	1		1959	2	F34	2004	01	9	N
283	I63-I64	2006	55	0		1951	1	F32	2006	09	1	N
284	I63-I64	2006	55	0		1951	1	F34	2006	09	2	N
285	I63-I64	2007	70	0		1937	1	F34	2008	35	1	N
286	I63-I64	2004	66	0		1938	1	F32	2006	18	14	Y
287	I63-I64	2004	66	0		1938	1	F33	2010	18	5	Y
288	I63-I64	2004	69	0		1935	1	F32	2011	74	10	N
289	I63-I64	2004	69	0		1935	1	F34	2005	35	3	Y
290	I63-I64	2004	59	0		1945	1	F32	2004	09	1	Y
291	I63-I64	2004	59	0		1945	1	F34	2004	09	3	N
292	I63-I64	2013	75	1		1938	2	F32	2013	18	2	Y
293	I63-I64	2013	75	0		1938	2	F33	2016	18	1	Y
294	I63-I64	2007	53	0		1954	2	F32	2010	18	1	Y
295	I63-I64	2008	59	0		1949	2	F34	2008	09	4	Y
296	I63-I64	2006	49	0		1957	1	F31	2013	18	24	Y
297	I63-I64	2006	49	0		1957	1	F32	2007	18	49	Y
298	I63-I64	2006	49	0		1957	1	F33	2009	18	24	Y
299	I63-I64	2004	62	0		1942	1	F34	2005	09	1	Y
300	I63-I64	2012	59	1		1953	2	F32	2006	18	4	Y
301	I63-I64	2014	53	0		1961	1	F31	2016	18	2	N
302	I63-I64	2014	53	1		1961	1	F32	2007	01	2	N
303	I63-I64	2014	53	1		1961	1	F33	2007	18	6	Y
304	I63-I64	2005	50	1		1955	2	F32	2004	18	1	Y
305	I63-I64	2016	67	1		1949	1	F32	2004	45	3	N
306	I63-I64	2010	62	0		1948	1	F33	2010	18	1	N
307	I63-I64	2004	56	0		1948	1	F32	2004	35	24	Y
308	I63-I64	2009	47	1		1962	1	F34	2007	45	4	N
309	I63-I64	2011	58	1		1953	2	F34	2011	18	35	Y
310	I63-I64	2010	61	1		1949	2	F32	2004	18	6	Y
311	I63-I64	2010	61	1		1949	2	F33	2005	18	7	Y
312	I63-I64	2010	61	1		1949	2	F34	2004	18	14	Y
313	I63-I64	2005	70	1		1935	2	F32	2004	18	13	Y
314	I63-I64	2008	69	0		1939	1	F32	2009	18	1	Y
315	I63-I64	2006	59	1		1947	2	F32	2006	18	2	Y
316	I63-I64	2006	59	0		1947	2	F33	2006	18	6	Y
317	I63-I64	2010	59	1		1951	1	F32	2008	18	23	Y
318	I63-I64	2010	59	1		1951	1	F33	2008	18	2	Y
319	I63-I64	2004	59	0		1945	2	F34	2013	18	1	Y
320	I63-I64	2008	53	0		1955	1	F34	2008	09	2	N
321	I63-I64	2011	78	0		1933	2	F32	2011	18	2	Y
322	I63-I64	2011	78	1		1933	2	F33	2010	18	12	Y
323	I63-I64	2014	74	1		1940	1	F31	2007	91	1	N
324	I63-I64	2005	64	0		1941	1	F33	2014	22	1	N
325	I63-I64	2008	60	1		1948	2	F32	2004	09	2	N
326	I63-I64	2016	77	1		1939	2	F33	2004	18	91	Y
327	I63-I64	2016	77	1		1939	2	F34	2004	18	91	Y
328	I63-I64	2007	82	1		1925	2	F32	2005	18	3	Y
329	I63-I64	2007	82	1		1925	2	F34	2005	18	5	Y
330	I63-I64	2006	47	0		1959	2	F31	2015	18	1	Y
331	I63-I64	2006	47	0		1959	2	F32	2007	18	6	Y
332	I63-I64	2006	47	0		1959	2	F33	2011	18	16	Y
333	I63-I64	2006	47	1		1959	2	F34	2004	18	2	Y
334	I63-I64	2009	71	1		1938	2	F32	2005	01	6	N
335	I63-I64	2009	71	1		1938	2	F34	2004	18	2	Y
336	I63-I64	2015	61	0		1954	1	F32	2016	22	1	N
337	I63-I64	2015	61	1		1954	1	F34	2006	18	1	Y
338	I63-I64	2009	83	0		1926	2	F32	2010	18	1	Y
339	I63-I64	2009	83	0		1926	2	F33	2010	18	7	Y
340	I63-I64	2009	83	1		1926	2	F34	2008	09	2	Y
341	I63-I64	2007	84	1	NO	1923	2	F32	2007	09	1	N
342	I63-I64	2005	53	0		1952	2	F32	2006	18	3	Y
343	I63-I64	2005	53	1		1952	2	F33	2004	18	51	Y
344	I63-I64	2010	72	0		1938	1	F32	2013	16	1	N
345	I63-I64	2006	52	0		1954	1	F32	2006	44	3	Y
346	I63-I64	2014	72	1		1942	2	F32	2014	09	2	N
347	I63-I64	2004	48	0		1956	2	F33	2009	18	13	Y
348	I63-I64	2004	48	0		1956	2	F34	2005	09	4	N
349	I63-I64	2009	54	0		1955	2	F32	2013	46	1	N
350	I63-I64	2008	68	1		1940	1	F34	2006	35	1	Y
351	I63-I64	2005	63	0		1942	2	F32	2016	18	2	Y
352	I63-I64	2005	63	1		1942	2	F34	2004	09	35	N
353	I63-I64	2013	67	1		1946	2	F34	2004	18	4	Y
354	I63-I64	2005	56	0		1949	2	F32	2005	09	1	Y
355	I63-I64	2005	56	0		1949	2	F34	2006	18	1	Y
356	I63-I64	2014	60	1		1954	2	F32	2006	50	4	N
357	I63-I64	2014	60	1		1954	2	F33	2004	18	50	Y
358	I63-I64	2004	57	0		1947	1	F34	2006	09	1	N
359	I63-I64	2005	68	1		1937	1	F33	2005	09	1	N
360	I63-I64	2009	48	1		1961	2	F32	2004	18	9	Y
361	I63-I64	2009	48	1		1961	2	F33	2004	18	1	Y
362	I63-I64	2009	48	1		1961	2	F34	2004	18	14	Y
363	I63-I64	2008	79	1		1929	2	F32	2004	14	3	Y
364	I63-I64	2008	79	1		1929	2	F34	2007	01	1	N
365	I63-I64	2015	60	1		1955	1	F32	2007	18	2	Y
366	I63-I64	2011	64	1		1947	2	F33	2008	45	7	Y
367	I63-I64	2011	64	1		1947	2	F34	2004	18	12	Y
368	I63-I64	2006	69	1		1937	2	F32	2004	02	2	N
369	I63-I64	2006	68	1		1938	2	F32	2006	09	2	N
370	I63-I64	2006	68	1		1938	2	F34	2005	09	8	N
371	I63-I64	2004	60	0		1944	1	F34	2014	22	1	N
372	I63-I64	2007	72	0		1935	2	F34	2007	09	8	Y
373	I63-I64	2010	75	0		1935	1	F32	2014	16	1	N
374	I63-I64	2005	77	0		1928	2	F32	2006	22	1	N
375	I63-I64	2004	84	0		1920	2	F32	2004	35	1	Y
376	I63-I64	2004	84	0		1920	2	F33	2007	18	7	Y
377	I63-I64	2006	52	0		1954	2	F33	2011	18	1	Y
378	I63-I64	2004	69	1		1935	1	F32	2004	18	2	Y
379	I63-I64	2010	59	0		1951	1	F32	2010	09	12	Y
380	I63-I64	2010	59	0		1951	1	F33	2012	01	2	Y
381	I63-I64	2005	76	0		1929	2	F34	2005	09	11	N
382	I63-I64	2007	70	0		1937	2	F32	2007	18	1	Y
383	I63-I64	2008	81	0		1927	2	F32	2009	01	4	N
384	I63-I64	2008	73	0		1935	1	F34	2013	18	1	Y
385	I63-I64	2009	50	1		1959	1	F32	2006	09	3	N
386	I63-I64	2009	50	1		1959	1	F33	2006	09	1	N
387	I63-I64	2010	72	0		1938	1	F32	2010	22	2	N
388	I63-I64	2004	57	0		1947	2	F32	2005	09	3	Y
389	I63-I64	2004	57	0		1947	2	F33	2007	19	4	N
390	I63-I64	2016	53	1		1963	2	F31	2006	18	51	Y
391	I63-I64	2016	53	1		1963	2	F32	2013	18	7	Y
392	I63-I64	2016	53	1		1963	2	F33	2010	18	2	Y
393	I63-I64	2004	80	0		1924	2	F32	2004	09	4	Y
394	I63-I64	2005	85	0		1920	1	F32	2008	35	2	Y
395	I63-I64	2005	85	0		1920	1	F34	2008	35	2	Y
396	I63-I64	2016	55	1		1961	2	F32	2007	18	12	Y
397	I63-I64	2016	55	1		1961	2	F33	2008	18	3	Y
398	I63-I64	2004	70	0		1934	2	F34	2012	09	3	N
399	I63-I64	2006	67	0		1939	2	F32	2010	09	12	Y
400	I63-I64	2006	67	0		1939	2	F33	2012	18	8	Y
401	I63-I64	2006	67	0		1939	2	F34	2008	09	3	Y
402	I63-I64	2004	55	0		1949	2	F34	2006	35	2	N
403	I63-I64	2009	49	1		1960	2	F34	2006	09	1	N
404	I63-I64	2011	57	1		1954	2	F32	2010	01	1	N
405	I63-I64	2007	51	0		1956	2	F33	2009	18	4	Y
406	I63-I64	2004	73	0		1931	1	F32	2010	29	4	N
407	I63-I64	2004	83	0		1921	1	F32	2004	35	4	Y
408	I63-I64	2004	83	0		1921	1	F34	2004	09	1	N
409	I63-I64	2012	75	1		1937	2	F32	2004	31	18	Y
410	I63-I64	2012	75	0		1937	2	F33	2015	09	1	N
411	I63-I64	2012	75	1		1937	2	F34	2004	18	19	Y
412	I63-I64	2012	76	1		1936	2	F32	2008	09	5	Y
413	I63-I64	2004	73	1		1931	2	F34	2004	09	38	N
414	I63-I64	2014	73	0		1941	1	F32	2014	09	8	Y
415	I63-I64	2004	48	1		1956	2	F32	2004	18	29	Y
416	I63-I64	2004	48	0		1956	2	F33	2004	40	99	Y
417	I63-I64	2004	48	0		1956	2	F34	2005	18	77	Y
418	I63-I64	2004	68	0		1936	2	F34	2004	35	23	Y
419	I63-I64	2009	86	0		1923	2	F32	2009	18	7	Y
420	I63-I64	2014	44	1		1970	1	F34	2005	18	2	Y
421	I63-I64	2015	61	1		1954	2	F32	2008	09	1	Y
422	I63-I64	2015	61	0		1954	2	F33	2015	18	2	N
423	I63-I64	2010	69	1		1941	2	F32	2010	18	2	Y
424	I63-I64	2013	65	0		1948	1	F33	2016	30	3	Y
425	I63-I64	2006	75	1		1931	2	F32	2004	01	2	N
426	I63-I64	2006	75	1		1931	2	F34	2004	09	2	N
427	I63-I64	2009	52	1		1957	1	F32	2005	60	2	N
428	I63-I64	2009	52	1		1957	1	F33	2006	09	47	N
429	I63-I64	2008	52	1		1956	2	F34	2007	09	18	N
430	I63-I64	2008	56	0		1952	2	F32	2008	01	4	N
431	I63-I64	2006	65	0		1941	2	F32	2015	09	1	Y
432	I63-I64	2004	71	0		1933	1	F32	2006	35	1	N
433	I63-I64	2004	62	0		1942	2	F32	2004	09	13	Y
434	I63-I64	2014	73	1		1941	1	F32	2008	45	1	N
435	I63-I64	2009	69	0		1940	2	F31	2011	18	2	Y
436	I63-I64	2009	69	0		1940	2	F32	2011	09	17	Y
437	I63-I64	2009	56	1		1953	2	F32	2006	18	27	Y
438	I63-I64	2009	56	1		1953	2	F33	2006	60	13	Y
439	I63-I64	2005	51	0		1954	1	F32	2015	22	1	N
440	I63-I64	2005	51	0		1954	1	F33	2010	18	9	Y
441	I63-I64	2010	56	1		1954	2	F31	2006	18	56	Y
442	I63-I64	2010	56	1		1954	2	F33	2004	18	11	Y
443	I63-I64	2010	56	1		1954	2	F34	2008	60	1	N
444	I63-I64	2010	56	1		1954	2	F39	2009	18	2	Y
445	I63-I64	2013	57	1		1956	2	F32	2008	18	4	Y
446	I63-I64	2013	57	1		1956	2	F33	2009	18	38	Y
447	I63-I64	2013	57	1		1956	2	F34	2008	09	13	N
448	I63-I64	2013	57	1		1956	2	F39	2005	51	1	N
449	I63-I64	2011	85	1		1926	2	F32	2005	40	44	Y
450	I63-I64	2011	85	1		1926	2	F33	2008	09	3	N
451	I63-I64	2011	85	1		1926	2	F34	2004	09	2	Y
452	I63-I64	2004	69	0		1935	2	F34	2004	35	2	Y
453	I63-I64	2005	80	0		1925	1	F32	2005	35	2	Y
454	I63-I64	2006	69	1		1937	2	F32	2004	18	1	Y
455	I63-I64	2006	69	0		1937	2	F33	2007	18	4	Y
456	I63-I64	2006	69	0		1937	2	F38	2009	18	1	Y
457	I63-I64	2009	56	0		1953	2	F34	2009	35	6	Y
458	I63-I64	2012	61	0		1951	2	F32	2012	18	2	Y
459	I63-I64	2012	61	0		1951	2	F33	2012	18	2	Y
460	I63-I64	2009	75	0		1934	2	F33	2010	18	38	Y
461	I63-I64	2009	75	0		1934	2	F34	2009	18	3	Y
462	I63-I64	2004	53	0		1951	2	F32	2004	01	3	Y
463	I63-I64	2007	82	0		1925	2	F31	2011	18	11	Y
464	I63-I64	2005	64	0		1941	1	F30	2009	18	1	N
465	I63-I64	2005	64	0		1941	1	F31	2009	18	3	Y
466	I63-I64	2005	64	0		1941	1	F32	2011	40	1	N
467	I63-I64	2009	75	1		1934	2	F32	2005	01	2	Y
468	I63-I64	2011	79	0		1932	2	F32	2012	18	2	Y
469	I63-I64	2009	51	1		1958	1	F32	2008	09	15	Y
470	I63-I64	2011	55	1		1956	1	F32	2005	09	26	Y
471	I63-I64	2014	80	1		1934	2	F32	2004	09	7	N
472	I63-I64	2007	80	1		1927	2	F32	2004	18	33	Y
473	I63-I64	2012	54	1		1958	2	F34	2004	18	22	Y
474	I63-I64	2015	65	0		1950	1	F32	2015	18	1	Y
475	I63-I64	2004	76	0		1928	2	F32	2004	09	3	Y
476	I63-I64	2004	50	1		1954	1	F33	2004	18	2	Y
477	I63-I64	2004	50	1		1954	1	F34	2004	18	2	Y
478	I63-I64	2004	42	0		1962	2	F32	2007	18	4	Y
479	I63-I64	2004	42	0		1962	2	F33	2007	18	32	Y
480	I63-I64	2004	42	0		1962	2	F34	2004	09	2	N
481	I63-I64	2010	78	0		1932	1	F32	2011	35	5	N
482	I63-I64	2014	66	0		1948	2	F33	2014	31	1	N
483	I63-I64	2011	55	1		1956	2	F32	2005	14	4	N
484	I63-I64	2011	55	1		1956	2	F33	2005	18	48	Y
485	I63-I64	2011	55	0		1956	2	F34	2011	09	1	N
486	I63-I64	2005	73	0		1932	2	F32	2008	09	1	N
487	I63-I64	2005	73	0		1932	2	F33	2013	09	1	N
488	I63-I64	2005	73	0		1932	2	F38	2005	01	1	N
489	I63-I64	2007	65	0		1942	1	F34	2009	18	1	Y
490	I63-I64	2013	83	0		1930	2	F32	2014	01	1	N
491	I63-I64	2015	61	1		1954	2	F32	2011	18	1	Y
492	I63-I64	2015	61	1		1954	2	F34	2012	40	1	N
493	I63-I64	2005	75	0		1930	1	F38	2005	09	1	Y
494	I63-I64	2005	55	1		1950	2	F32	2004	18	28	Y
495	I63-I64	2005	55	1		1950	2	F33	2005	60	1	N
496	I63-I64	2008	59	1		1949	1	F32	2008	18	3	Y
497	I63-I64	2011	43	1		1968	1	F34	2005	60	2	N
498	I63-I64	2012	65	0		1947	1	F32	2014	22	4	N
499	I63-I64	2004	79	0		1925	1	F34	2005	35	1	Y
500	I63-I64	2007	79	0		1928	2	F32	2008	01	1	N
501	I63-I64	2004	61	1		1943	2	F32	2004	09	11	Y
502	I63-I64	2011	42	1		1969	1	F34	2005	09	3	Y
503	I63-I64	2015	62	0		1953	1	F31	2015	45	3	N
504	I63-I64	2006	49	0		1957	1	F32	2006	09	4	N
505	I63-I64	2013	48	0		1965	2	F34	2014	09	2	N
506	I63-I64	2013	78	1		1935	2	F32	2008	01	4	Y
507	I63-I64	2009	76	0		1933	1	F34	2009	09	10	N
508	I63-I64	2009	82	0		1927	2	F33	2009	09	8	N
509	I63-I64	2005	65	0		1940	1	F32	2012	40	1	N
510	I63-I64	2005	65	0		1940	1	F33	2016	18	1	Y
511	I63-I64	2004	73	0		1931	1	F32	2004	35	2	N
512	I63-I64	2014	69	0		1945	2	F32	2016	14	1	N
513	I63-I64	2014	69	1		1945	2	F33	2010	18	39	Y
514	I63-I64	2010	58	1		1952	2	F32	2007	18	4	Y
515	I63-I64	2010	58	0		1952	2	F34	2010	40	1	N
516	I63-I64	2004	56	0		1948	2	F33	2004	09	1	N
517	I63-I64	2010	66	1		1944	1	F32	2008	18	53	Y
518	I63-I64	2010	66	1		1944	1	F34	2006	18	12	Y
519	I63-I64	2007	93	0		1914	2	F31	2008	18	2	Y
520	I63-I64	2004	63	0		1941	2	F32	2006	18	4	Y
521	I63-I64	2004	63	1		1941	2	F34	2004	09	109	Y
522	I63-I64	2013	70	0		1943	2	F32	2014	22	3	N
523	I63-I64	2013	70	0		1943	2	F33	2016	46	1	N
524	I63-I64	2005	55	0		1950	2	F32	2011	22	6	N
525	I63-I64	2005	55	0		1950	2	F34	2009	22	1	N
526	I63-I64	2012	87	1		1925	2	F32	2005	01	26	Y
527	I63-I64	2012	87	0		1925	2	F33	2014	18	2	Y
528	I63-I64	2012	87	1		1925	2	F34	2012	09	5	N
529	I63-I64	2013	57	1		1956	1	F32	2008	18	45	Y
530	I63-I64	2016	73	0		1943	1	F32	2016	22	2	N
531	I63-I64	2013	53	1		1960	2	F32	2007	18	4	Y
532	I63-I64	2009	53	1		1956	2	F34	2004	09	12	Y
533	I63-I64	2009	80	1		1929	2	F32	2006	09	1	N
534	I63-I64	2004	59	0		1945	1	F33	2006	18	40	Y
535	I63-I64	2004	59	1		1945	1	F34	2004	18	11	Y
536	I63-I64	2004	74	0		1930	2	F32	2006	18	4	Y
537	I63-I64	2004	73	1		1931	2	F32	2004	18	17	Y
538	I63-I64	2004	73	0		1931	2	F38	2005	09	1	Y
539	I63-I64	2010	73	0		1937	2	F34	2013	09	2	Y
540	I63-I64	2005	59	1		1946	1	F32	2004	09	4	N
541	I63-I64	2005	60	0		1945	2	F34	2006	09	1	N
542	I63-I64	2004	53	0		1951	2	F32	2004	35	19	Y
543	I63-I64	2004	53	0		1951	2	F33	2015	18	6	Y
544	I63-I64	2014	89	1		1925	2	F32	2007	31	1	N
545	I63-I64	2014	89	1		1925	2	F33	2010	01	2	N
546	I63-I64	2004	48	1		1956	2	F32	2004	18	11	Y
547	I63-I64	2004	48	0		1956	2	F33	2004	18	31	Y
548	I63-I64	2010	68	0		1942	2	F32	2013	09	2	N
549	I63-I64	2013	70	0		1943	1	F32	2015	35	2	Y
550	I63-I64	2013	70	0		1943	1	F34	2016	01	1	N
551	I63-I64	2004	75	0		1929	1	F34	2004	35	1	Y
552	I63-I64	2013	61	1		1952	2	F33	2005	18	29	Y
553	I63-I64	2013	61	1		1952	2	F38	2005	18	3	Y
554	I63-I64	2013	61	1		1952	2	F39	2004	18	2	Y
555	I63-I64	2004	60	0		1944	2	F32	2011	18	3	Y
556	I63-I64	2004	60	0		1944	2	F33	2014	18	4	Y
557	I63-I64	2005	42	0		1963	2	F32	2006	18	20	Y
558	I63-I64	2005	42	0		1963	2	F33	2010	18	10	Y
559	I63-I64	2005	51	0		1954	2	F32	2005	09	34	Y
560	I63-I64	2010	68	1		1942	2	F32	2006	18	7	Y
561	I63-I64	2010	68	1		1942	2	F34	2008	09	26	N
562	I63-I64	2007	68	0		1939	1	F32	2007	09	8	Y
563	I63-I64	2005	58	1		1947	1	F32	2005	18	3	Y
564	I63-I64	2013	89	0		1924	2	F32	2014	18	1	Y
565	I63-I64	2010	64	0		1946	2	F32	2012	18	1	Y
566	I63-I64	2013	63	1		1950	2	F33	2005	18	77	Y
567	I63-I64	2013	63	1		1950	2	F34	2006	60	1	N
568	I63-I64	2007	67	1		1940	2	F33	2005	18	2	Y
569	I63-I64	2007	67	1		1940	2	F34	2006	18	2	Y
570	I63-I64	2005	48	0		1957	2	F32	2006	09	1	N
571	I63-I64	2006	51	0		1955	2	F34	2009	60	1	N
572	I63-I64	2007	65	0		1942	1	F34	2007	22	2	Y
573	I63-I64	2007	48	0		1959	1	F32	2008	18	9	Y
574	I63-I64	2004	57	0		1947	1	F34	2004	09	26	Y
575	I63-I64	2006	58	0		1948	1	F32	2011	18	1	Y
576	I63-I64	2006	58	0		1948	1	F33	2009	18	5	Y
577	I63-I64	2006	67	0		1939	2	F32	2010	50	1	N
578	I63-I64	2006	67	0		1939	2	F33	2010	18	1	Y
579	I63-I64	2010	51	0		1959	2	F32	2010	18	7	Y
580	I63-I64	2006	57	0		1949	1	F32	2007	46	1	N
581	I63-I64	2007	41	1		1966	2	F32	2007	18	5	Y
582	I63-I64	2007	41	0		1966	2	F33	2008	18	12	Y
583	I63-I64	2007	41	0		1966	2	F34	2016	95	1	N
584	I63-I64	2015	67	1		1948	2	F33	2007	01	3	Y
585	I63-I64	2015	67	1		1948	2	F39	2004	18	8	Y
586	I63-I64	2013	73	1		1940	2	F32	2004	18	28	Y
587	I63-I64	2004	58	0		1946	2	F32	2009	49	1	N
588	I63-I64	2004	58	1		1946	2	F33	2004	35	5	Y
589	I63-I64	2004	58	0		1946	2	F34	2007	18	5	Y
590	I63-I64	2005	56	0		1949	2	F32	2011	09	12	N
591	I63-I64	2008	52	0		1956	1	F32	2008	09	6	Y
592	I63-I64	2008	52	0		1956	1	F33	2011	18	8	Y
593	I63-I64	2012	54	0		1958	1	F32	2015	18	1	Y
594	I63-I64	2015	86	1		1929	2	F32	2011	09	2	Y
595	I63-I64	2004	46	0		1958	2	F34	2004	09	8	Y
596	I63-I64	2010	53	0		1957	1	F32	2014	18	2	Y
597	I63-I64	2010	53	1		1957	1	F34	2004	09	2	N
598	I63-I64	2007	85	1		1922	1	F32	2006	18	1	Y
599	I63-I64	2010	49	1		1961	2	F32	2004	09	5	Y
600	I63-I64	2010	49	1		1961	2	F33	2007	18	41	Y
601	I63-I64	2015	86	1		1929	2	F33	2011	09	4	N
602	I63-I64	2007	54	0		1953	2	F32	2012	18	4	Y
603	I63-I64	2013	65	1		1948	2	F32	2011	18	18	Y
604	I63-I64	2013	65	1		1948	2	F33	2011	08	4	N
605	I63-I64	2004	72	0		1932	1	F34	2006	35	1	Y
606	I63-I64	2004	69	0		1935	1	F34	2009	40	3	N
607	I63-I64	2012	72	0		1940	1	F39	2012	51	1	N
608	I63-I64	2007	54	1		1953	2	F33	2004	09	24	N
609	I63-I64	2008	64	0		1944	1	F32	2008	18	1	Y
610	I63-I64	2007	54	1		1953	2	F34	2004	09	22	Y
611	I63-I64	2014	88	1		1926	2	F32	2006	09	1	N
612	I63-I64	2008	64	0		1944	1	F33	2009	18	6	Y
613	I63-I64	2008	64	0		1944	1	F38	2009	18	1	Y
614	I63-I64	2011	87	1		1924	2	F33	2011	18	2	Y
615	I63-I64	2008	64	0		1944	2	F32	2013	18	2	Y
616	I63-I64	2011	59	1		1952	2	F32	2004	09	18	Y
617	I63-I64	2011	59	1		1952	2	F33	2008	18	1	Y
618	I63-I64	2011	76	0		1935	2	F34	2011	09	2	N
619	I63-I64	2007	53	1		1954	2	F32	2006	01	3	N
620	I63-I64	2008	63	0		1945	2	F34	2016	09	1	N
621	I63-I64	2011	85	1		1926	2	F32	2011	09	2	Y
622	I63-I64	2011	56	1		1955	2	F31	2009	18	108	Y
623	I63-I64	2015	61	1		1954	2	F33	2010	14	4	N
624	I63-I64	2011	56	1		1955	2	F32	2010	09	2	N
625	I63-I64	2011	56	1		1955	2	F33	2004	18	75	Y
626	I63-I64	2011	56	1		1955	2	F39	2010	18	1	Y
627	I63-I64	2007	49	0		1958	2	F33	2009	45	11	N
628	I63-I64	2013	50	1		1963	1	F32	2010	01	3	N
629	I63-I64	2013	50	1		1963	1	F33	2004	18	52	Y
630	I63-I64	2015	58	1		1957	2	F32	2004	18	38	Y
631	I63-I64	2015	58	1		1957	2	F33	2007	18	32	Y
632	I63-I64	2015	58	1		1957	2	F38	2014	09	1	Y
633	I63-I64	2007	77	1		1930	2	F32	2006	16	1	N
634	I63-I64	2007	49	1		1958	2	F32	2005	09	16	Y
635	I63-I64	2013	64	0		1949	2	F32	2013	46	1	N
636	I63-I64	2013	64	1		1949	2	F33	2006	18	37	Y
637	I63-I64	2011	52	0		1959	2	F32	2012	46	1	N
638	I63-I64	2015	69	0		1946	1	F32	2016	09	2	N
639	I63-I64	2007	49	0		1958	2	F34	2014	09	7	N
640	I63-I64	2004	46	0		1958	1	F32	2009	18	2	Y
641	I63-I64	2008	62	1		1946	2	F34	2004	18	1	Y
642	I63-I64	2011	56	1		1955	2	F33	2009	18	6	Y
643	I63-I64	2008	49	0		1959	2	F38	2014	18	15	Y
644	I63-I64	2011	56	0		1955	2	F34	2011	91	1	N
645	I63-I64	2008	72	1		1936	2	F32	2007	18	5	Y
646	I63-I64	2008	72	0		1936	2	F34	2011	18	5	Y
647	I63-I64	2011	56	0		1955	2	F32	2011	09	1	N
648	I63-I64	2010	85	0	NO	1925	2	F33	2012	01	3	N
649	I63-I64	2008	49	0		1959	2	F32	2014	18	1	Y
650	I63-I64	2008	49	0		1959	2	F33	2014	18	3	Y
651	I63-I64	2004	77	0		1927	1	F34	2004	09	1	N
652	I63-I64	2009	44	1		1965	1	F32	2004	09	10	N
653	I63-I64	2009	44	0		1965	1	F33	2011	18	7	Y
654	I63-I64	2009	44	0		1965	1	F38	2009	35	1	Y
655	I63-I64	2004	44	0		1960	2	F32	2005	91	3	N
656	I63-I64	2004	44	1		1960	2	F38	2004	09	72	Y
657	I63-I64	2005	78	0		1927	2	F32	2007	09	2	N
658	I63-I64	2005	78	1		1927	2	F33	2004	09	12	N
659	I63-I64	2004	45	1		1959	2	F32	2004	01	3	Y
660	I63-I64	2004	45	0		1959	2	F34	2006	09	5	N
661	I63-I64	2013	75	1		1938	2	F32	2005	09	6	N
662	I63-I64	2014	54	1		1960	2	F32	2006	10	15	Y
663	I63-I64	2014	54	1		1960	2	F33	2007	44	77	Y
664	I63-I64	2004	55	0		1949	2	F34	2009	09	1	Y
665	I63-I64	2009	44	1		1965	1	F31	2007	18	36	Y
666	I63-I64	2014	62	0		1952	2	F34	2014	35	1	Y
667	I63-I64	2015	81	1		1934	2	F32	2014	18	1	Y
668	I63-I64	2014	62	1		1952	2	F32	2004	18	1	Y
669	I63-I64	2004	80	0		1924	2	F32	2004	09	2	Y
670	I63-I64	2006	68	0		1938	2	F33	2010	18	6	Y
671	I63-I64	2005	60	0		1945	1	F32	2006	18	47	Y
672	I63-I64	2008	74	0		1934	2	F32	2009	22	1	N
673	I63-I64	2004	66	0		1938	2	F32	2004	01	13	Y
674	I63-I64	2007	61	1		1946	2	F34	2005	09	2	Y
675	I63-I64	2012	46	0		1966	2	F31	2014	18	6	Y
676	I63-I64	2004	66	0		1938	2	F33	2004	18	5	Y
677	I63-I64	2004	66	0		1938	2	F34	2004	35	1	N
678	I63-I64	2006	68	0		1938	2	F32	2011	09	11	N
679	I63-I64	2007	48	0		1959	1	F34	2015	95	1	N
680	I63-I64	2012	46	1		1966	2	F32	2010	01	9	N
681	I63-I64	2012	46	1		1966	2	F33	2008	09	19	Y
682	I63-I64	2012	46	1		1966	2	F34	2004	18	10	Y
683	I63-I64	2008	69	0		1939	2	F32	2016	18	1	Y
684	I63-I64	2011	53	0		1958	1	F33	2016	18	2	Y
685	I63-I64	2010	56	1		1954	2	F32	2004	18	1	Y
686	I63-I64	2010	56	1		1954	2	F33	2007	10	2	N
687	I63-I64	2010	56	1		1954	2	F34	2005	18	7	Y
688	I63-I64	2004	80	1		1924	2	F32	2004	01	11	N
689	I63-I64	2004	80	1		1924	2	F34	2004	31	1	N
690	I63-I64	2008	76	1		1932	1	F34	2007	09	1	Y
691	I63-I64	2008	74	1		1934	1	F32	2006	18	1	Y
692	I63-I64	2013	55	1		1958	2	F32	2004	60	11	Y
693	I63-I64	2005	64	0	NO	1941	1	F32	2008	18	1	N
694	I63-I64	2016	72	1		1944	1	F32	2015	18	8	Y
695	I63-I64	2012	61	1		1951	2	F31	2009	09	11	Y
696	I63-I64	2012	61	1		1951	2	F32	2004	18	70	Y
697	I63-I64	2012	61	1		1951	2	F33	2004	18	13	Y
698	I63-I64	2012	61	1		1951	2	F34	2004	18	20	Y
699	I63-I64	2012	61	0		1951	2	F38	2013	18	9	Y
700	I63-I64	2006	79	0		1927	1	F32	2006	01	13	Y
701	I63-I64	2013	57	0		1956	2	F33	2014	01	2	N
702	I63-I64	2012	48	0		1964	2	F32	2015	09	1	Y
703	I63-I64	2010	67	0		1943	2	F31	2011	18	1	Y
704	I63-I64	2010	67	1		1943	2	F32	2004	18	53	Y
705	I63-I64	2006	53	1		1953	2	F32	2006	09	4	N
706	I63-I64	2006	53	1		1953	2	F34	2006	09	3	Y
707	I63-I64	2010	63	0		1947	1	F32	2010	22	1	N
708	I63-I64	2010	63	1		1947	1	F38	2005	18	10	Y
709	I63-I64	2007	56	0		1951	2	F32	2007	09	34	Y
710	I63-I64	2007	56	0		1951	2	F33	2012	18	4	Y
711	I63-I64	2010	67	1		1943	2	F32	2004	18	4	Y
712	I63-I64	2010	67	1		1943	2	F34	2008	18	1	Y
713	I63-I64	2006	58	1		1948	1	F32	2005	09	1	N
714	I63-I64	2004	53	0		1951	1	F32	2004	35	19	Y
715	I63-I64	2005	70	1		1935	2	F32	2004	18	38	Y
716	I63-I64	2006	58	1		1948	1	F34	2004	09	1	N
717	I63-I64	2004	76	0		1928	1	F34	2004	09	1	Y
718	I63-I64	2006	52	0		1954	1	F32	2009	18	2	Y
719	I63-I64	2005	67	1		1938	2	F32	2005	18	7	Y
720	I63-I64	2004	75	0		1929	1	F32	2007	18	5	Y
721	I63-I64	2007	51	0		1956	2	F32	2007	09	12	Y
722	I63-I64	2007	51	0		1956	2	F33	2011	18	20	Y
723	I63-I64	2007	51	0		1956	2	F34	2009	18	33	Y
724	I63-I64	2004	67	0		1937	1	F32	2005	01	1	N
725	I63-I64	2015	56	1		1959	1	F32	2014	18	27	Y
726	I63-I64	2007	63	0		1944	1	F38	2007	09	2	Y
727	I63-I64	2012	73	1		1939	2	F32	2004	09	1	N
728	I63-I64	2009	81	1		1928	2	F32	2004	09	1	N
729	I63-I64	2009	81	1		1928	2	F34	2004	09	1	Y
730	I63-I64	2010	52	1		1958	2	F32	2007	18	2	Y
731	I63-I64	2010	52	1		1958	2	F33	2004	18	15	Y
732	I63-I64	2010	52	1		1958	2	F34	2009	09	4	N
733	I63-I64	2012	69	0		1943	1	F34	2015	18	17	Y
734	I63-I64	2012	69	1		1943	1	F38	2012	18	7	Y
735	I63-I64	2004	75	0		1929	1	F33	2008	18	7	Y
736	I63-I64	2011	79	1		1932	2	F34	2005	18	1	Y
737	I63-I64	2004	63	0		1941	1	F32	2004	09	8	N
738	I63-I64	2004	63	0		1941	1	F33	2005	09	4	N
739	I63-I64	2004	63	0		1941	1	F38	2004	09	3	N
740	I63-I64	2007	68	0		1939	2	F34	2007	09	2	Y
741	I63-I64	2006	70	0		1936	2	F32	2006	09	2	Y
742	I63-I64	2006	70	0		1936	2	F33	2008	18	20	Y
743	I63-I64	2006	70	1		1936	2	F34	2006	09	8	N
744	I63-I64	2016	73	1		1943	2	F34	2011	45	23	N
745	I63-I64	2005	50	0		1955	2	F34	2010	09	1	N
746	I63-I64	2014	64	1		1950	2	F32	2005	18	5	Y
747	I63-I64	2009	55	1		1954	1	F32	2004	50	9	Y
748	I63-I64	2009	55	1		1954	1	F33	2004	18	65	Y
749	I63-I64	2005	80	0	NO	1925	1	F32	2007	09	1	N
750	I63-I64	2008	52	0		1956	2	F32	2008	91	4	N
751	I63-I64	2010	66	1		1944	2	F33	2004	09	43	Y
752	I63-I64	2014	72	1		1942	1	F32	2004	02	1	N
753	I63-I64	2013	86	0		1927	2	F32	2013	09	10	Y
754	I63-I64	2008	87	0		1921	2	F32	2008	09	2	Y
755	I63-I64	2008	62	0		1946	2	F32	2008	09	1	N
756	I63-I64	2008	62	0		1946	2	F38	2011	09	1	Y
757	I63-I64	2014	53	1		1961	2	F34	2004	18	1	Y
758	I63-I64	2009	51	1		1958	2	F31	2008	60	2	N
759	I63-I64	2009	51	1		1958	2	F32	2004	18	39	Y
760	I63-I64	2009	51	1		1958	2	F33	2004	18	8	Y
761	I63-I64	2009	51	0		1958	2	F38	2012	18	19	Y
762	I63-I64	2008	59	1		1949	1	F32	2006	18	2	Y
763	I63-I64	2004	62	0		1942	2	F32	2013	40	2	Y
764	I63-I64	2008	52	0		1956	1	F32	2011	01	1	N
765	I63-I64	2009	64	1		1945	2	F34	2009	09	17	N
766	I63-I64	2010	53	0		1957	2	F32	2011	18	20	Y
767	I63-I64	2015	88	1		1927	2	F32	2007	18	12	Y
768	I63-I64	2004	68	0		1936	2	F32	2011	35	2	Y
769	I63-I64	2012	86	1		1926	2	F34	2005	18	17	Y
770	I63-I64	2005	64	1		1941	2	F32	2005	18	3	Y
771	I63-I64	2005	64	0		1941	2	F34	2006	09	1	N
772	I63-I64	2010	82	0		1928	2	F32	2012	18	1	Y
773	I63-I64	2013	60	1		1953	2	F33	2012	09	2	Y
774	I63-I64	2007	65	1		1942	1	F32	2006	18	1	Y
775	I63-I64	2007	65	1		1942	1	F33	2006	09	1	N
776	I63-I64	2007	65	1		1942	1	F34	2006	09	1	N
777	I63-I64	2016	52	1		1964	2	F34	2006	18	1	Y
778	I63-I64	2010	68	0		1942	1	F32	2011	09	1	Y
779	I63-I64	2010	68	1		1942	1	F33	2006	09	1	Y
780	I63-I64	2010	71	1		1939	2	F32	2005	09	1	N
781	I63-I64	2013	60	1		1953	2	F38	2006	09	1	Y
782	I63-I64	2011	52	1		1959	2	F33	2004	18	153	Y
783	I63-I64	2011	52	1		1959	2	F34	2004	18	19	Y
784	I63-I64	2008	65	1		1943	2	F33	2007	18	42	Y
785	I63-I64	2008	65	0		1943	2	F39	2015	01	1	N
786	I63-I64	2006	85	1		1921	1	F33	2004	09	14	N
787	I63-I64	2016	47	1		1969	1	F32	2009	50	1	N
788	I63-I64	2016	47	1		1969	1	F34	2009	09	1	Y
789	I63-I64	2006	54	0		1952	1	F34	2006	09	7	N
790	I63-I64	2006	59	0		1947	2	F31	2012	18	7	Y
791	I63-I64	2007	68	1	NO	1939	2	F32	2004	18	123	Y
792	I63-I64	2007	68	1	NO	1939	2	F33	2006	18	7	Y
793	I63-I64	2008	82	1		1926	2	F32	2005	15	1	N
794	I63-I64	2004	67	1		1937	2	F32	2004	18	8	Y
795	I63-I64	2006	59	1		1947	2	F32	2004	09	10	Y
796	I63-I64	2006	59	0		1947	2	F33	2011	18	6	Y
797	I63-I64	2006	59	1		1947	2	F34	2006	18	29	Y
798	I63-I64	2006	61	0		1945	1	F33	2015	22	1	N
799	I63-I64	2010	58	1		1952	2	F32	2007	18	1	Y
800	I63-I64	2007	76	1		1931	2	F32	2007	09	5	Y
801	I63-I64	2012	65	0		1947	2	F32	2013	01	1	N
802	I63-I64	2012	65	1		1947	2	F34	2004	18	57	Y
803	I63-I64	2005	84	0		1921	2	F32	2006	35	1	Y
804	I63-I64	2010	66	0		1944	1	F33	2011	22	1	N
805	I63-I64	2005	55	1		1950	2	F34	2005	60	1	N
806	I63-I64	2006	59	0		1947	2	F38	2007	09	4	Y
807	I63-I64	2004	51	0		1953	2	F33	2004	18	95	Y
808	I63-I64	2004	51	0		1953	2	F34	2004	01	1	N
809	I63-I64	2004	51	0		1953	2	F38	2005	09	1	Y
810	I63-I64	2008	56	1		1952	2	F33	2008	45	3	N
811	I63-I64	2005	49	0		1956	1	F32	2013	18	2	Y
812	I63-I64	2006	76	0		1930	2	F32	2008	09	2	N
813	I63-I64	2006	76	0		1930	2	F34	2011	19	1	N
814	I63-I64	2013	76	0		1937	2	F32	2015	35	1	N
815	I63-I64	2008	63	0		1945	2	F34	2016	22	1	N
816	I63-I64	2011	57	0		1954	2	F32	2012	18	4	Y
817	I63-I64	2011	57	0		1954	2	F33	2012	18	20	Y
818	I63-I64	2004	64	0		1940	1	F34	2006	09	3	Y
819	I63-I64	2013	58	1		1955	1	F32	2011	18	5	Y
820	I63-I64	2016	64	1		1952	2	F38	2004	18	3	Y
821	I63-I64	2009	58	1		1951	2	F38	2004	09	1	N
822	I63-I64	2007	53	1		1954	2	F31	2004	71	71	Y
823	I63-I64	2007	53	0		1954	2	F32	2013	35	4	Y
824	I63-I64	2007	53	0		1954	2	F33	2011	18	1	Y
825	I63-I64	2004	54	0		1950	2	F33	2004	18	29	Y
826	I63-I64	2008	48	1		1960	2	F32	2008	09	1	N
827	I63-I64	2008	48	0		1960	2	F34	2008	91	2	N
828	I63-I64	2008	82	0		1926	2	F32	2011	01	1	N
829	I63-I64	2006	53	1		1953	1	F32	2005	01	1	N
830	I63-I64	2015	41	0		1974	1	F31	2016	18	1	Y
831	I63-I64	2013	61	1		1952	1	F32	2004	09	4	Y
832	I63-I64	2004	54	0		1950	2	F34	2004	18	7	Y
833	I63-I64	2012	84	0		1928	2	F32	2012	18	2	Y
834	I63-I64	2006	87	0		1919	2	F32	2006	09	1	Y
835	I63-I64	2012	71	0		1941	1	F34	2013	09	9	N
836	I63-I64	2008	55	1		1953	2	F32	2007	18	2	Y
837	I63-I64	2008	79	1		1929	2	F32	2007	18	2	Y
838	I63-I64	2008	79	0		1929	2	F33	2008	18	1	Y
839	I63-I64	2009	84	0		1925	1	F32	2010	18	1	Y
840	I63-I64	2010	68	0		1942	1	F33	2015	18	7	Y
841	I63-I64	2005	80	1		1925	1	F38	2004	01	1	N
842	I63-I64	2014	46	1		1968	1	F32	2013	18	3	Y
843	I63-I64	2011	73	0		1938	2	F32	2013	18	30	Y
844	I63-I64	2011	73	0		1938	2	F34	2013	09	1	N
845	I63-I64	2007	73	0		1934	2	F32	2007	18	3	Y
846	I63-I64	2013	56	1		1957	2	F32	2007	09	4	Y
847	I63-I64	2006	77	0		1929	1	F34	2006	35	2	Y
848	I63-I64	2011	62	1		1949	2	F32	2010	18	2	Y
849	I63-I64	2011	62	1		1949	2	F33	2004	09	5	Y
850	I63-I64	2008	75	1	NO	1933	2	F32	2004	09	24	N
851	I63-I64	2008	75	1	NO	1933	2	F34	2005	18	5	Y
852	I63-I64	2007	73	0		1934	2	F33	2010	18	2	Y
853	I63-I64	2009	69	0		1940	2	F34	2012	18	1	Y
854	I63-I64	2004	81	0		1923	2	F32	2006	09	1	N
855	I63-I64	2011	70	0		1941	2	F32	2012	18	11	Y
856	I63-I64	2011	70	0		1941	2	F33	2014	18	1	Y
857	I63-I64	2015	78	0		1937	2	F32	2016	50	1	N
858	I63-I64	2009	59	1		1950	2	F31	2007	18	19	Y
859	I63-I64	2012	63	1		1949	2	F32	2006	09	2	Y
860	I63-I64	2008	55	1		1953	2	F32	2004	18	5	Y
861	I63-I64	2009	59	1		1950	2	F33	2007	60	6	Y
862	I63-I64	2005	48	1		1957	2	F32	2005	09	35	Y
863	I63-I64	2008	55	1		1953	2	F33	2006	18	3	Y
864	I63-I64	2007	68	1		1939	2	F32	2004	18	46	Y
865	I63-I64	2007	68	0		1939	2	F34	2010	09	1	N
866	I63-I64	2005	59	0		1946	1	F31	2012	09	6	N
867	I63-I64	2005	59	0		1946	1	F32	2008	09	7	N
868	I63-I64	2005	59	0		1946	1	F33	2013	18	1	Y
869	I63-I64	2011	71	0		1940	1	F32	2011	35	1	Y
870	I63-I64	2004	78	0		1926	1	F34	2005	35	3	Y
871	I63-I64	2005	68	0		1937	2	F32	2007	18	11	Y
872	I63-I64	2004	56	0		1948	1	F32	2016	18	3	Y
873	I63-I64	2004	70	0		1934	2	F32	2004	09	4	Y
874	I63-I64	2004	70	0		1934	2	F34	2006	09	4	Y
875	I63-I64	2008	63	0		1945	1	F32	2008	91	1	N
876	I63-I64	2008	63	0		1945	1	F34	2008	09	1	Y
877	I63-I64	2005	48	0		1957	2	F34	2008	09	4	Y
878	I63-I64	2013	76	0	NO	1937	1	F32	2014	35	1	Y
879	I63-I64	2016	84	1		1932	2	F32	2009	18	4	Y
880	I63-I64	2016	84	1		1932	2	F33	2009	18	1	Y
881	I63-I64	2004	76	0		1928	2	F32	2004	01	1	N
882	I63-I64	2006	58	0		1948	2	F33	2009	18	14	Y
883	I63-I64	2010	83	1		1927	1	F32	2006	18	9	Y
884	I63-I64	2010	83	1		1927	1	F33	2007	18	9	Y
885	I63-I64	2011	53	0		1958	1	F32	2014	22	1	N
886	I63-I64	2009	59	1		1950	2	F32	2006	01	18	Y
887	I63-I64	2014	72	0		1942	1	F32	2014	09	2	Y
888	I63-I64	2004	63	0		1941	2	F33	2005	45	9	N
889	I63-I64	2005	54	0		1951	2	F34	2007	18	1	Y
890	I63-I64	2009	59	0		1950	2	F33	2009	18	5	Y
891	I63-I64	2007	69	0		1938	1	F32	2016	09	1	Y
892	I63-I64	2010	61	0		1949	1	F32	2016	01	1	N
893	I63-I64	2011	56	1		1955	2	F32	2006	18	15	N
894	I63-I64	2011	56	1		1955	2	F33	2007	18	21	N
895	I63-I64	2012	55	1		1957	1	F32	2008	50	1	N
896	I63-I64	2014	76	1		1938	2	F32	2009	18	7	Y
897	I63-I64	2014	76	1		1938	2	F33	2010	18	6	Y
898	I63-I64	2015	74	0		1941	1	F32	2015	22	1	N
899	I63-I64	2007	77	1		1930	1	F32	2005	18	20	Y
900	I63-I64	2013	78	0		1935	2	F32	2013	01	1	N
901	I63-I64	2004	75	0		1929	2	F34	2004	09	2	Y
902	I63-I64	2008	68	0		1940	2	F32	2008	09	3	Y
903	I63-I64	2008	68	1		1940	2	F34	2004	09	3	N
904	I63-I64	2005	53	0		1952	1	F33	2008	18	7	Y
905	I63-I64	2004	54	0		1950	2	F34	2004	09	1	Y
906	I63-I64	2006	67	1		1939	2	F32	2004	18	3	Y
907	I63-I64	2009	54	1		1955	1	F34	2006	18	1	Y
908	I63-I64	2015	58	1		1957	2	F34	2015	01	7	N
909	I63-I64	2009	66	1		1943	2	F32	2006	09	1	N
910	I63-I64	2009	66	1		1943	2	F34	2004	09	18	N
911	I63-I64	2009	57	1		1952	2	F32	2008	91	19	Y
912	I63-I64	2009	57	0		1952	2	F33	2012	18	1	Y
913	I63-I64	2011	82	1		1929	2	F30	2010	09	1	N
914	I63-I64	2004	52	0		1952	2	F32	2007	18	3	Y
915	I63-I64	2015	72	0		1943	2	F32	2016	92	1	N
916	I63-I64	2004	56	1		1948	2	F34	2004	09	28	Y
917	I63-I64	2010	73	1		1937	2	F34	2007	01	1	N
918	I63-I64	2014	62	0		1952	2	F33	2015	18	1	N
919	I63-I64	2016	69	1		1947	2	F34	2016	09	15	N
920	I63-I64	2007	50	1		1957	2	F33	2004	18	30	Y
921	I63-I64	2004	79	0		1925	2	F32	2004	09	1	Y
922	I63-I64	2004	75	0		1929	2	F32	2005	09	3	Y
923	I63-I64	2010	81	1		1929	2	F32	2007	01	3	N
924	I63-I64	2009	65	0		1944	2	F32	2009	09	3	Y
925	I63-I64	2009	65	1		1944	2	F33	2004	01	23	Y
926	I63-I64	2008	77	1	NO	1931	2	F32	2005	18	9	Y
927	I63-I64	2004	77	0		1927	2	F32	2005	18	1	Y
928	I63-I64	2004	77	0		1927	2	F33	2008	18	2	Y
929	I63-I64	2008	77	1	NO	1931	2	F34	2004	09	10	Y
930	I63-I64	2012	87	0		1925	1	F34	2014	22	1	N
931	I63-I64	2007	76	0		1931	1	F32	2007	09	12	Y
932	I63-I64	2016	68	1		1948	1	F33	2008	35	10	Y
933	I63-I64	2009	67	0		1942	2	F32	2013	18	6	Y
934	I63-I64	2012	60	1		1952	1	F32	2008	45	10	N
935	I63-I64	2004	71	0		1933	2	F34	2006	09	33	Y
936	I63-I64	2006	71	0		1935	2	F32	2006	35	2	Y
937	I63-I64	2006	80	1		1926	1	F34	2004	18	1	Y
938	I63-I64	2007	76	1		1931	1	F33	2005	91	9	N
939	I63-I64	2009	74	0		1935	2	F39	2016	18	3	Y
940	I63-I64	2007	76	1		1931	1	F34	2005	92	2	N
941	I63-I64	2015	67	1		1948	1	F32	2004	18	1	Y
942	I63-I64	2010	84	1		1926	2	F32	2008	09	20	Y
943	I63-I64	2010	84	1		1926	2	F33	2009	18	14	Y
944	I63-I64	2007	58	0		1949	1	F32	2014	09	1	N
945	I63-I64	2011	45	1		1966	1	F34	2011	18	2	Y
946	I63-I64	2013	85	1		1928	2	F33	2004	18	14	Y
947	I63-I64	2005	70	0		1935	2	F32	2014	18	12	Y
948	I63-I64	2014	60	0		1954	1	F31	2015	18	12	Y
949	I63-I64	2010	74	0		1936	2	F32	2010	18	56	Y
950	I63-I64	2007	81	0		1926	1	F31	2007	09	2	Y
951	I63-I64	2016	71	0		1945	1	F32	2016	01	3	N
952	I63-I64	2015	87	0		1928	2	F34	2016	18	6	Y
953	I63-I64	2004	74	0		1930	2	F32	2012	22	2	N
954	I63-I64	2004	73	0		1931	2	F33	2008	50	1	N
955	I63-I64	2006	45	1		1961	2	F32	2006	09	2	N
956	I63-I64	2006	45	0		1961	2	F34	2006	09	2	N
957	I63-I64	2005	67	0		1938	2	F32	2016	18	2	Y
958	I63-I64	2005	67	0		1938	2	F33	2006	18	108	Y
959	I63-I64	2005	66	0		1939	2	F32	2005	18	4	Y
960	I63-I64	2005	66	0		1939	2	F33	2007	18	13	Y
961	I63-I64	2005	68	0		1937	1	F33	2008	18	1	Y
962	I63-I64	2008	69	0		1939	2	F32	2009	18	16	Y
963	I63-I64	2008	62	1		1946	2	F32	2004	09	26	N
964	I63-I64	2008	62	1		1946	2	F33	2004	71	15	N
965	I63-I64	2008	62	1		1946	2	F34	2004	71	41	N
966	I63-I64	2006	86	1		1920	2	F34	2004	09	3	Y
967	I63-I64	2006	56	1		1950	2	F32	2004	18	2	Y
968	I63-I64	2006	56	1		1950	2	F34	2004	60	1	N
969	I63-I64	2008	54	0		1954	1	F32	2008	03	1	N
970	I63-I64	2009	69	0		1940	2	F32	2011	22	4	N
971	I63-I64	2009	69	1		1940	2	F34	2005	18	32	Y
972	I63-I64	2004	53	1		1951	2	F32	2004	35	1	N
973	I63-I64	2013	48	1		1965	2	F32	2005	01	7	Y
974	I63-I64	2013	48	1		1965	2	F33	2009	60	8	Y
975	I63-I64	2004	81	0		1923	1	F32	2010	737	2	N
976	I63-I64	2004	70	0		1934	2	F32	2013	40	1	N
977	I63-I64	2004	70	0		1934	2	F33	2013	01	4	Y
978	I63-I64	2004	70	0		1934	2	F34	2004	09	3	Y
979	I63-I64	2009	77	1		1932	2	F32	2009	18	1	Y
980	I63-I64	2010	75	1		1935	1	F34	2006	18	1	Y
981	I63-I64	2007	81	0		1926	2	F32	2013	01	1	N
982	I63-I64	2011	80	1		1931	1	F32	2011	09	1	N
983	I63-I64	2015	69	1		1946	2	F32	2009	18	68	Y
984	I63-I64	2015	69	1		1946	2	F33	2013	18	31	Y
985	I63-I64	2009	53	0		1956	2	F32	2010	18	2	Y
986	I63-I64	2013	51	1		1962	2	F31	2009	18	8	Y
987	I63-I64	2013	51	1		1962	2	F32	2005	18	16	Y
988	I63-I64	2013	51	1		1962	2	F33	2004	09	41	Y
989	I63-I64	2013	51	1		1962	2	F34	2009	18	10	Y
990	I63-I64	2013	85	0		1928	2	F32	2014	18	4	Y
991	I63-I64	2012	73	0		1939	2	F33	2013	01	2	N
992	I63-I64	2006	60	0		1946	1	F34	2011	730	1	N
993	I63-I64	2012	53	1		1959	2	F32	2010	18	1	Y
994	I63-I64	2007	81	1		1926	2	F32	2004	09	3	Y
995	I63-I64	2007	81	1		1926	2	F33	2005	18	1	Y
996	I63-I64	2015	74	1		1941	2	F32	2004	18	41	Y
997	I63-I64	2015	74	1		1941	2	F33	2006	18	2	Y
998	I63-I64	2015	74	1		1941	2	F34	2005	18	11	Y
999	I63-I64	2009	49	0		1960	2	F32	2012	09	1	Y
1000	I63-I64	2009	49	1		1960	2	F33	2005	18	15	Y
1001	I63-I64	2009	49	0		1960	2	F34	2013	09	3	N
1002	I63-I64	2013	59	1		1954	2	F31	2007	18	12	Y
1003	I63-I64	2013	59	1		1954	2	F33	2005	18	48	Y
1004	I63-I64	2007	61	0		1946	2	F32	2008	18	24	Y
1005	I63-I64	2006	79	0		1927	1	F34	2007	18	3	Y
1006	I63-I64	2007	47	1		1960	2	F32	2005	09	10	Y
1007	I63-I64	2007	47	0		1960	2	F38	2011	35	1	Y
1008	I63-I64	2007	69	1		1938	2	F32	2006	09	2	N
1009	I63-I64	2015	76	1		1939	1	F32	2011	01	1	N
1010	I63-I64	2008	78	0		1930	2	F34	2008	09	1	Y
1011	I63-I64	2011	67	1		1944	2	F31	2009	51	1	N
1012	I63-I64	2011	67	1		1944	2	F32	2007	18	17	Y
1013	I63-I64	2009	67	0		1942	1	F32	2010	18	1	Y
1014	I63-I64	2009	71	0		1938	1	F32	2010	09	1	Y
1015	I63-I64	2009	71	0		1938	1	F33	2010	09	3	N
1016	I63-I64	2011	67	1		1944	2	F34	2007	09	1	N
1017	I63-I64	2016	90	0		1926	1	F32	2016	01	1	N
1018	I63-I64	2004	44	0		1960	1	F32	2012	09	14	N
1019	I63-I64	2010	57	0		1953	1	F32	2012	18	3	Y
1020	I63-I64	2007	57	0		1950	2	F34	2011	09	1	Y
1021	I63-I64	2010	52	1		1958	2	F32	2010	09	1	N
1022	I63-I64	2010	52	1		1958	2	F34	2004	45	1	N
1023	I63-I64	2004	66	0		1938	2	F32	2004	35	8	N
1024	I63-I64	2006	51	0		1955	1	F32	2009	09	1	N
1025	I63-I64	2006	51	0		1955	1	F33	2009	46	1	N
1026	I63-I64	2004	66	0		1938	2	F33	2008	18	1	Y
1027	I63-I64	2009	73	1		1936	2	F32	2004	18	8	Y
1028	I63-I64	2013	80	1		1933	2	F34	2005	01	3	N
1029	I63-I64	2004	82	0		1922	2	F34	2004	35	1	Y
1030	I63-I64	2004	70	0		1934	2	F32	2004	09	3	Y
1031	I63-I64	2004	52	0		1952	2	F33	2016	18	1	Y
1032	I63-I64	2004	52	0		1952	2	F34	2004	09	16	N
1033	I63-I64	2006	54	1		1952	2	F33	2006	18	22	Y
1034	I63-I64	2011	73	1		1938	2	F34	2004	16	1	N
1035	I63-I64	2009	86	0		1923	2	F32	2012	18	2	Y
1036	I63-I64	2014	79	1		1935	2	F32	2010	09	2	Y
1037	I63-I64	2013	74	0		1939	1	F32	2016	91	1	N
1038	I63-I64	2004	62	0		1942	1	F32	2008	60	1	N
1039	I63-I64	2013	63	1		1950	2	F33	2010	18	24	Y
1040	I63-I64	2013	63	1		1950	2	F34	2006	09	1	N
1041	I63-I64	2010	62	0		1948	2	F33	2011	35	1	N
1042	I63-I64	2006	54	0		1952	2	F32	2010	31	1	N
1043	I63-I64	2007	59	0		1948	2	F34	2007	18	2	Y
1044	I63-I64	2009	55	1		1954	1	F32	2004	09	65	N
1045	I63-I64	2016	49	0		1967	1	F34	2016	09	1	N
1046	I63-I64	2004	53	0		1951	2	F32	2007	09	2	Y
1047	I63-I64	2009	52	1		1957	2	F32	2008	18	1	Y
1048	I63-I64	2009	52	1		1957	2	F33	2008	18	9	Y
1049	I63-I64	2009	52	1		1957	2	F34	2008	09	1	N
1050	I63-I64	2004	55	0		1949	1	F33	2004	09	2	Y
1051	I63-I64	2013	78	1		1935	2	F32	2008	09	2	N
1052	I63-I64	2004	55	0		1949	1	F38	2005	09	1	Y
1053	I63-I64	2005	69	0		1936	2	F34	2005	09	3	N
1054	I63-I64	2012	75	1		1937	2	F32	2004	18	17	Y
1055	I63-I64	2014	73	1		1941	2	F32	2009	01	1	N
1056	I63-I64	2011	92	1		1919	1	F32	2004	09	3	N
1057	I63-I64	2014	73	1		1941	2	F33	2004	18	33	Y
1058	I63-I64	2014	73	1		1941	2	F39	2009	18	2	Y
1059	I63-I64	2016	59	0		1957	1	F31	2016	18	4	Y
1060	I63-I64	2007	42	0		1965	2	F32	2012	50	1	N
1061	I63-I64	2007	42	0		1965	2	F34	2011	40	1	N
1062	I63-I64	2004	73	0		1931	2	F34	2004	18	1	Y
1063	I63-I64	2007	54	1		1953	2	F33	2004	18	64	Y
1064	I63-I64	2007	54	1		1953	2	F34	2004	18	3	Y
1065	I63-I64	2005	73	0		1932	2	F33	2008	09	2	N
1066	I63-I64	2005	73	0		1932	2	F34	2006	09	2	N
1067	I63-I64	2015	73	0		1942	2	F32	2015	09	5	Y
1068	I63-I64	2006	62	1		1944	2	F32	2004	18	2	Y
1069	I63-I64	2006	62	1		1944	2	F33	2004	18	1	Y
1070	I63-I64	2004	48	0		1956	2	F32	2009	18	1	Y
1071	I63-I64	2004	48	0		1956	2	F33	2009	18	18	Y
1072	I63-I64	2004	48	0		1956	2	F34	2004	09	12	Y
1073	I63-I64	2009	62	1		1947	2	F31	2004	18	6	Y
1074	I63-I64	2009	62	1		1947	2	F32	2004	18	5	Y
1075	I63-I64	2006	81	0		1925	2	F32	2007	03	1	N
1076	I63-I64	2008	73	1		1935	2	F32	2008	01	1	N
1077	I63-I64	2009	55	1		1954	1	F32	2005	09	1	N
1078	I63-I64	2016	59	0		1957	1	F33	2016	18	4	Y
1079	I63-I64	2010	65	0		1945	1	F34	2010	35	1	Y
1080	I63-I64	2006	65	0		1941	1	F32	2007	18	2	Y
1081	I63-I64	2009	85	1		1924	2	F34	2004	09	11	N
1082	I63-I64	2006	74	1		1932	2	F32	2004	18	15	Y
1083	I63-I64	2016	58	1		1958	2	F32	2011	18	1	Y
1084	I63-I64	2004	75	0		1929	2	F32	2009	09	3	N
1085	I63-I64	2009	54	1		1955	2	F32	2007	18	1	Y
1086	I63-I64	2009	54	1		1955	2	F33	2009	18	2	Y
1087	I63-I64	2016	80	1		1936	2	F34	2011	09	75	Y
1088	I63-I64	2011	75	1		1936	1	F32	2009	01	1	N
1089	I63-I64	2010	55	0		1955	1	F32	2012	18	9	Y
1090	I63-I64	2010	55	0		1955	1	F39	2014	18	1	Y
1091	I63-I64	2014	68	1		1946	2	F32	2004	18	1	Y
1092	I63-I64	2014	68	1		1946	2	F33	2009	18	15	Y
1093	I63-I64	2004	65	0		1939	1	F34	2005	09	1	Y
1094	I63-I64	2007	54	1		1953	2	F32	2004	18	66	Y
1095	I63-I64	2007	55	0		1952	2	F33	2016	18	1	Y
1096	I63-I64	2007	54	1		1953	2	F33	2004	18	8	Y
1097	I63-I64	2007	54	1		1953	2	F34	2006	18	9	Y
1098	I63-I64	2004	75	0		1929	2	F34	2006	35	3	Y
1099	I63-I64	2006	70	0		1936	2	F32	2006	09	1	N
1100	I63-I64	2008	52	0		1956	1	F32	2014	18	2	Y
1101	I63-I64	2008	51	0		1957	2	F32	2016	01	1	N
1102	I63-I64	2006	66	0		1940	1	F31	2007	18	2	Y
1103	I63-I64	2006	66	1		1940	1	F32	2006	09	7	Y
1104	I63-I64	2006	66	1		1940	1	F33	2004	18	63	Y
1105	I63-I64	2008	54	1		1954	2	F32	2006	18	5	Y
1106	I63-I64	2008	54	1		1954	2	F33	2004	60	15	Y
1107	I63-I64	2011	74	0		1937	2	F34	2013	46	2	N
1108	I63-I64	2006	69	1		1937	1	F34	2006	09	4	Y
1109	I63-I64	2006	56	0	NO	1950	2	F32	2015	18	1	Y
1110	I63-I64	2006	56	0	NO	1950	2	F34	2006	09	7	Y
1111	I63-I64	2007	64	0		1943	1	F34	2008	09	3	Y
1112	I63-I64	2011	57	1		1954	1	F32	2005	18	9	Y
1113	I63-I64	2011	57	1		1954	1	F33	2005	18	1	Y
1114	I63-I64	2010	83	1		1927	2	F32	2009	18	1	Y
1115	I63-I64	2013	58	0		1955	1	F32	2014	09	1	Y
1116	I63-I64	2016	69	1		1947	1	F32	2004	31	1	N
1117	I63-I64	2012	69	1		1943	2	F32	2012	09	1	Y
1118	I63-I64	2004	47	0		1957	2	F33	2016	18	5	Y
1119	I63-I64	2004	47	0		1957	2	F38	2016	18	1	N
1120	I63-I64	2013	51	1		1962	2	F32	2004	50	3	N
1121	I63-I64	2013	51	1		1962	2	F33	2005	60	1	N
1122	I63-I64	2008	56	1		1952	2	F32	2004	18	16	Y
1123	I63-I64	2008	56	1		1952	2	F33	2006	18	37	Y
1124	I63-I64	2008	56	0		1952	2	F34	2015	09	1	N
1125	I63-I64	2008	56	1		1952	2	F38	2006	18	1	Y
1126	I63-I64	2008	76	1		1932	2	F34	2006	31	2	N
1127	I63-I64	2006	65	0		1941	2	F32	2012	19	4	N
1128	I63-I64	2006	65	0		1941	2	F39	2014	30	4	N
1129	I63-I64	2012	69	0		1943	2	F34	2015	46	1	N
1130	I63-I64	2004	61	1		1943	1	F32	2004	09	11	Y
1131	I63-I64	2004	61	0		1943	1	F33	2007	91	5	Y
1132	I63-I64	2004	61	0		1943	1	F34	2006	18	1	Y
1133	I63-I64	2016	59	0		1957	1	F32	2016	09	2	Y
1134	I63-I64	2006	66	0		1940	2	F32	2007	01	1	N
1135	I63-I64	2011	82	1		1929	1	F34	2007	40	2	N
1136	I63-I64	2009	86	0		1923	1	F32	2013	09	1	N
1137	I63-I64	2009	58	1		1951	1	F31	2007	18	30	Y
1138	I63-I64	2011	69	0		1942	1	F34	2014	09	3	N
1139	I63-I64	2007	78	1		1929	2	F32	2007	09	3	Y
1140	I63-I64	2008	74	0		1934	2	F32	2014	01	1	N
1141	I63-I64	2008	84	0		1924	2	F34	2009	09	1	N
1142	I63-I64	2007	49	0		1958	2	F32	2008	60	1	N
1143	I63-I64	2007	49	0		1958	2	F33	2009	18	89	Y
1144	I63-I64	2004	77	0		1927	2	F32	2004	90	1	N
1145	I63-I64	2011	63	1		1948	1	F32	2005	18	8	Y
1146	I63-I64	2005	61	0		1944	2	F32	2005	09	5	N
1147	I63-I64	2005	61	0		1944	2	F33	2005	01	1	N
1148	I63-I64	2004	56	0		1948	1	F32	2005	09	1	N
1149	I63-I64	2012	72	1		1940	1	F32	2005	43	2	N
1150	I63-I64	2013	71	1		1942	2	F34	2005	09	4	N
1151	I63-I64	2007	73	0		1934	1	F34	2009	09	1	N
1152	I63-I64	2004	47	0		1957	2	F32	2007	35	1	Y
1153	I63-I64	2004	47	0		1957	2	F33	2004	35	5	Y
1154	I63-I64	2007	66	1		1941	1	F32	2007	91	4	Y
1155	I63-I64	2010	75	1		1935	2	F34	2009	18	9	Y
1156	I63-I64	2007	48	0		1959	2	F32	2014	18	14	Y
1157	I63-I64	2007	48	0		1959	2	F34	2014	31	3	N
1158	I63-I64	2004	61	0		1943	1	F32	2007	18	5	Y
1159	I63-I64	2004	61	0		1943	1	F34	2005	09	1	N
1160	I63-I64	2016	72	1		1944	2	F33	2008	18	6	Y
1161	I63-I64	2008	80	1		1928	2	F32	2005	09	7	Y
1162	I63-I64	2008	80	1		1928	2	F33	2008	09	1	N
1163	I63-I64	2008	80	1		1928	2	F34	2005	09	2	N
1164	I63-I64	2006	65	0		1941	2	F31	2009	18	122	Y
1165	I63-I64	2006	65	1		1941	2	F32	2004	09	30	Y
1166	I63-I64	2006	65	0		1941	2	F33	2009	18	2	Y
1167	I63-I64	2007	52	0		1955	1	F32	2007	09	2	N
1168	I63-I64	2007	52	0		1955	1	F33	2009	18	2	Y
1169	I63-I64	2011	75	1		1936	2	F32	2010	09	1	N
1170	I63-I64	2013	84	1		1929	2	F32	2013	09	2	N
1171	I63-I64	2007	82	0		1925	2	F32	2016	18	1	Y
1172	I63-I64	2006	60	0		1946	1	F38	2006	91	1	N
1173	I63-I64	2006	71	0		1935	2	F33	2006	18	6	Y
1174	I63-I64	2009	54	1		1955	2	F32	2009	18	25	Y
1175	I63-I64	2005	64	1		1941	2	F32	2004	09	1	N
1176	I63-I64	2005	64	0		1941	2	F34	2005	09	9	Y
1177	I63-I64	2007	65	0		1942	1	F32	2007	09	2	N
1178	I63-I64	2007	65	1		1942	1	F34	2005	91	2	N
1179	I63-I64	2005	81	0		1924	2	F32	2007	18	2	Y
1180	I63-I64	2008	81	0		1927	2	F32	2016	01	10	Y
1181	I63-I64	2010	52	1		1958	2	F34	2007	60	2	Y
1182	I63-I64	2006	69	0		1937	1	F32	2006	35	1	Y
1183	I63-I64	2005	48	0		1957	1	F32	2005	09	3	Y
1184	I63-I64	2007	60	0		1947	2	F32	2010	18	1	Y
1185	I63-I64	2005	48	0		1957	1	F34	2006	18	3	Y
1186	I63-I64	2007	60	1		1947	2	F38	2004	09	10	Y
1187	I63-I64	2004	56	0		1948	1	F32	2004	60	1	N
1188	I63-I64	2004	68	0		1936	1	F34	2010	37	1	N
1189	I63-I64	2013	60	1		1953	2	F32	2006	18	3	Y
1190	I63-I64	2007	50	1		1957	2	F31	2005	18	31	Y
1191	I63-I64	2007	50	1		1957	2	F32	2006	15	1	N
1192	I63-I64	2007	50	1		1957	2	F33	2005	18	154	Y
1193	I63-I64	2007	50	1		1957	2	F34	2005	09	18	Y
1194	I63-I64	2008	56	0		1952	2	F31	2009	18	52	Y
1195	I63-I64	2008	56	1		1952	2	F32	2008	45	9	N
1196	I63-I64	2008	56	1		1952	2	F34	2008	09	9	N
1197	I63-I64	2011	65	0		1946	2	F34	2012	09	2	N
1198	I63-I64	2010	52	1		1958	2	F32	2004	18	20	Y
1199	I63-I64	2010	52	1		1958	2	F33	2005	18	90	Y
1200	I63-I64	2010	58	0		1952	1	F31	2011	18	3	Y
1201	I63-I64	2006	71	0		1935	2	F34	2007	18	1	Y
1202	I63-I64	2005	58	1		1947	2	F34	2004	09	1	Y
1203	I63-I64	2010	86	0		1924	1	F32	2010	01	1	N
1204	I63-I64	2008	88	0		1920	1	F32	2010	18	1	Y
1205	I63-I64	2007	61	0		1946	2	F33	2012	09	1	N
1206	I63-I64	2011	55	1		1956	2	F33	2009	18	47	Y
1207	I63-I64	2014	79	1		1935	1	F33	2014	18	3	Y
1208	I63-I64	2011	80	1		1931	1	F33	2006	18	7	Y
1209	I63-I64	2011	80	1		1931	1	F34	2005	18	1	Y
1210	I63-I64	2004	51	0		1953	2	F34	2005	09	5	Y
1211	I63-I64	2009	54	0		1955	1	F32	2014	18	7	Y
1212	I63-I64	2010	58	1		1952	1	F32	2009	18	7	Y
1213	I63-I64	2005	63	0		1942	1	F32	2010	18	6	Y
1214	I63-I64	2005	63	0		1942	1	F34	2006	35	1	N
1215	I63-I64	2007	70	0		1937	2	F32	2013	18	1	Y
1216	I63-I64	2007	70	1		1937	2	F34	2007	51	1	N
1217	I63-I64	2007	71	0		1936	1	F32	2008	18	3	Y
1218	I63-I64	2007	71	0		1936	1	F33	2011	18	1	Y
1219	I63-I64	2007	78	0		1929	2	F34	2008	01	1	N
1220	I63-I64	2005	44	0		1961	2	F32	2005	35	7	Y
1221	I63-I64	2005	44	0		1961	2	F34	2006	09	1	N
1222	I63-I64	2007	63	0		1944	2	F34	2007	09	3	N
1223	I63-I64	2004	61	0		1943	1	F32	2004	09	4	N
1224	I63-I64	2005	50	0		1955	1	F32	2005	09	1	N
1225	I63-I64	2005	50	0		1955	1	F38	2008	18	1	Y
1226	I63-I64	2005	50	0		1955	2	F32	2006	09	1	Y
1227	I63-I64	2004	72	0		1932	2	F34	2010	91	1	N
1228	I63-I64	2007	50	0		1957	2	F33	2008	18	1	Y
1229	I63-I64	2009	82	1		1927	2	F32	2007	18	10	Y
1230	I63-I64	2006	48	1		1958	2	F32	2004	60	6	Y
1231	I63-I64	2006	48	1		1958	2	F33	2005	18	46	Y
1232	I63-I64	2006	64	0		1942	2	F32	2011	91	1	N
1233	I63-I64	2007	63	0		1944	2	F32	2011	18	10	Y
1234	I63-I64	2007	63	0		1944	2	F34	2007	09	1	Y
1235	I63-I64	2008	49	1		1959	2	F32	2007	18	9	Y
1236	I63-I64	2008	49	0		1959	2	F33	2013	95	1	N
1237	I63-I64	2016	76	1		1940	2	F32	2015	34	2	N
1238	I63-I64	2007	61	1		1946	2	F32	2004	18	4	Y
1239	I63-I64	2007	61	0		1946	2	F33	2010	18	4	Y
1240	I63-I64	2007	61	0		1946	2	F34	2007	30	3	N
1241	I63-I64	2014	76	0		1938	2	F32	2016	18	6	Y
1242	I63-I64	2007	48	1		1959	2	F32	2004	09	9	Y
1243	I63-I64	2015	65	0		1950	1	F33	2015	18	2	Y
1244	I63-I64	2004	73	1		1931	2	F32	2004	18	16	Y
1245	I63-I64	2004	73	0		1931	2	F33	2006	18	5	Y
1246	I63-I64	2004	73	0		1931	2	F34	2006	18	4	Y
1247	I63-I64	2013	75	0		1938	2	F32	2015	18	2	Y
1248	I63-I64	2013	75	0		1938	2	F34	2013	09	3	Y
1249	I63-I64	2014	76	0		1938	2	F33	2016	18	3	Y
1250	I63-I64	2014	76	1		1938	2	F38	2013	18	11	Y
1251	I63-I64	2012	79	0		1933	2	F34	2013	09	12	N
1252	I63-I64	2014	69	0		1945	1	F32	2014	53	1	N
1253	I63-I64	2004	76	0		1928	2	F32	2007	18	1	Y
1254	I63-I64	2013	79	1		1934	2	F32	2008	31	3	N
1255	I63-I64	2009	90	1		1919	2	F32	2008	18	1	Y
1256	I63-I64	2009	40	1		1969	1	F33	2004	50	1	N
1257	I63-I64	2009	40	1		1969	1	F34	2004	18	5	Y
1258	I63-I64	2016	73	1		1943	2	F33	2004	18	33	Y
1259	I63-I64	2011	75	1		1936	2	F32	2007	18	1	Y
1260	I63-I64	2012	68	1		1944	2	F32	2004	35	4	N
1261	I63-I64	2012	68	1		1944	2	F33	2004	35	9	N
1262	I63-I64	2016	73	1		1943	2	F31	2014	18	8	Y
1263	I63-I64	2016	73	1		1943	2	F32	2009	46	4	N
1264	I63-I64	2008	49	0		1959	2	F34	2008	09	7	N
1265	I63-I64	2005	60	0		1945	1	F34	2006	09	2	Y
1266	I63-I64	2007	69	1		1938	2	F34	2004	09	1	N
1267	I63-I64	2013	62	1		1951	1	F32	2004	18	1	Y
1268	I63-I64	2006	53	0		1953	2	F32	2006	31	3	Y
1269	I63-I64	2006	53	1		1953	2	F33	2006	09	3	Y
1270	I63-I64	2005	84	0		1921	2	F32	2006	18	3	Y
1271	I63-I64	2016	75	0		1941	2	F32	2016	22	2	N
1272	I63-I64	2005	73	0		1932	1	F32	2008	01	2	Y
1273	I63-I64	2005	73	0		1932	1	F33	2007	09	4	N
1274	I63-I64	2005	68	1		1937	1	F34	2004	09	23	Y
1275	I63-I64	2009	52	0		1957	1	F33	2011	35	5	Y
1276	I63-I64	2009	52	1		1957	1	F34	2004	60	2	N
1277	I63-I64	2015	49	1		1966	1	F31	2012	18	1	Y
1278	I63-I64	2015	49	1		1966	1	F32	2012	18	2	Y
1279	I63-I64	2012	74	1		1938	2	F34	2004	09	97	Y
1280	I63-I64	2006	62	0		1944	2	F32	2007	18	21	Y
1281	I63-I64	2006	62	1		1944	2	F33	2004	09	3	Y
1282	I63-I64	2006	62	1		1944	2	F34	2004	09	11	Y
1283	I63-I64	2004	52	0		1952	2	F33	2008	18	7	Y
1284	I63-I64	2014	66	1		1948	2	F32	2007	18	1	Y
1285	I63-I64	2005	48	0		1957	2	F32	2008	18	36	Y
1286	I63-I64	2005	48	0		1957	2	F33	2008	60	6	Y
1287	I63-I64	2008	68	0		1940	2	F38	2010	01	1	N
1288	I63-I64	2005	66	0		1939	1	F33	2007	09	2	Y
1289	I63-I64	2005	66	1		1939	1	F34	2004	40	2	N
1290	I63-I64	2008	54	0		1954	1	F34	2013	09	3	N
1291	I63-I64	2011	66	1		1945	1	F32	2011	18	10	Y
1292	I63-I64	2011	66	0		1945	1	F33	2013	18	4	Y
1293	I63-I64	2011	66	0		1945	1	F34	2014	18	4	Y
1294	I63-I64	2008	57	0		1951	1	F34	2013	09	1	N
1295	I63-I64	2015	68	1		1947	2	F32	2008	09	61	N
1296	I63-I64	2008	69	1		1939	2	F32	2004	35	18	Y
1297	I63-I64	2004	82	0		1922	2	F34	2006	09	1	Y
1298	I63-I64	2005	63	0		1942	2	F32	2011	18	2	Y
1299	I63-I64	2006	57	1		1949	1	F32	2006	09	2	Y
1300	I63-I64	2006	57	0		1949	1	F34	2010	09	1	N
1301	I63-I64	2008	69	1		1939	2	F33	2006	18	10	Y
1302	I63-I64	2008	54	1		1954	1	F39	2005	18	2	Y
1303	I63-I64	2008	83	0		1925	2	F32	2008	09	1	N
1304	I63-I64	2012	74	1		1938	1	F34	2004	09	2	N
1305	I63-I64	2004	65	0		1939	1	F31	2010	18	6	Y
1306	I63-I64	2004	65	0		1939	1	F32	2004	09	10	Y
1307	I63-I64	2004	65	0		1939	1	F33	2006	09	2	Y
1308	I63-I64	2004	65	0		1939	1	F34	2005	09	14	Y
1309	I63-I64	2016	81	0		1935	2	F34	2016	09	2	Y
1310	I63-I64	2012	60	1		1952	1	F32	2008	18	9	Y
1311	I63-I64	2012	60	0		1952	1	F34	2013	09	1	N
1312	I63-I64	2005	64	0		1941	2	F32	2015	18	3	Y
1313	I63-I64	2004	60	0		1944	2	F32	2014	22	1	N
1314	I63-I64	2014	93	1		1921	2	F34	2004	09	1	Y
1315	I63-I64	2008	63	0		1945	2	F32	2009	18	2	Y
1316	I63-I64	2009	65	0		1944	1	F32	2009	91	2	N
1317	I63-I64	2005	64	0		1941	2	F34	2012	71	4	N
1318	I63-I64	2011	61	0		1950	2	F32	2011	09	3	Y
1319	I63-I64	2004	48	0		1956	1	F33	2014	18	7	Y
1320	I63-I64	2013	80	1		1933	2	F32	2009	09	11	N
1321	I63-I64	2008	84	0		1924	1	F34	2010	55	1	N
1322	I63-I64	2006	50	0		1956	2	F32	2006	35	1	Y
1323	I63-I64	2010	80	0		1930	2	F32	2010	09	1	N
1324	I63-I64	2011	41	0		1970	1	F31	2011	18	1	Y
1325	I63-I64	2011	61	0		1950	2	F31	2011	18	1	Y
1326	I63-I64	2008	57	1		1951	2	F34	2007	18	3	Y
1327	I63-I64	2008	69	0		1939	1	F34	2008	09	1	Y
1328	I63-I64	2016	52	0		1964	1	F32	2016	22	1	N
1329	I63-I64	2009	57	1		1952	2	F32	2008	18	4	Y
1330	I63-I64	2004	59	1		1945	2	F33	2004	14	2	N
1331	I63-I64	2008	50	0		1958	1	F32	2010	22	3	N
1332	I63-I64	2008	50	0		1958	1	F33	2010	09	1	N
1333	I63-I64	2008	77	0		1931	2	F31	2011	18	44	Y
1334	I63-I64	2008	72	1	NO	1936	2	F32	2008	09	3	N
1335	I63-I64	2004	75	0		1929	2	F32	2005	01	1	N
1336	I63-I64	2004	76	0		1928	2	F32	2004	31	35	Y
1337	I63-I64	2004	76	0		1928	2	F34	2012	18	7	Y
1338	I63-I64	2008	72	0	NO	1936	2	F33	2008	18	24	Y
1339	I63-I64	2005	72	1		1933	2	F32	2004	09	4	N
1340	I63-I64	2005	72	1		1933	2	F33	2004	09	20	Y
1341	I63-I64	2005	72	0		1933	2	F34	2008	37	1	N
1342	I63-I64	2005	72	1		1933	2	F39	2004	19	3	N
1343	I63-I64	2005	50	1		1955	1	F34	2005	35	3	Y
1344	I63-I64	2004	45	0		1959	2	F34	2004	09	24	Y
1345	I63-I64	2012	65	0		1947	2	F32	2013	01	1	N
1346	I63-I64	2012	65	1		1947	2	F34	2004	18	21	Y
1347	I63-I64	2015	79	1		1936	2	F38	2011	09	1	Y
1348	I63-I64	2005	45	0		1960	2	F34	2007	60	3	N
1349	I63-I64	2008	61	0		1947	2	F33	2011	18	2	Y
1350	I63-I64	2013	76	1		1937	2	F32	2006	09	3	N
1351	I63-I64	2012	61	1		1951	2	F34	2004	09	5	N
1352	I63-I64	2005	76	0		1929	2	F32	2012	91	2	N
1353	I63-I64	2006	52	1		1954	2	F34	2005	18	3	Y
1354	I63-I64	2015	41	1		1974	2	F32	2004	09	4	N
1355	I63-I64	2008	68	0		1940	2	F38	2008	09	1	Y
1356	I63-I64	2004	44	0		1960	1	F32	2016	18	4	Y
1357	I63-I64	2009	83	1		1926	2	F32	2009	46	1	N
1358	I63-I64	2005	47	0		1958	2	F31	2013	18	12	Y
1359	I63-I64	2005	47	0		1958	2	F32	2006	01	3	N
1360	I63-I64	2005	47	0		1958	2	F33	2006	18	40	Y
1361	I63-I64	2005	47	1		1958	2	F34	2004	18	15	Y
1362	I63-I64	2006	53	0		1953	2	F31	2008	18	70	Y
1363	I63-I64	2006	53	0		1953	2	F32	2009	18	68	Y
1364	I63-I64	2006	53	1		1953	2	F33	2004	18	10	Y
1365	I63-I64	2006	53	1		1953	2	F34	2004	18	47	Y
1366	I63-I64	2006	76	1		1930	2	F31	2006	18	18	Y
1367	I63-I64	2008	72	1		1936	1	F34	2007	09	1	N
1368	I63-I64	2007	71	1		1936	2	F33	2006	18	1	Y
1369	I63-I64	2004	75	0		1929	2	F32	2006	16	66	Y
1370	I63-I64	2004	59	0		1945	2	F38	2004	91	2	N
1371	I63-I64	2010	60	0		1950	2	F32	2010	09	2	N
1372	I63-I64	2010	60	1		1950	2	F38	2004	09	1	Y
1373	I63-I64	2011	64	1		1947	2	F32	2008	01	1	N
1374	I63-I64	2008	43	1		1965	2	F32	2006	19	31	Y
1375	I63-I64	2008	43	0		1965	2	F34	2011	37	2	N
1376	I63-I64	2008	43	0		1965	2	F38	2016	18	1	Y
1377	I63-I64	2007	55	0		1952	1	F34	2007	09	2	Y
1378	I63-I64	2005	51	0		1954	2	F32	2011	18	28	Y
1379	I63-I64	2005	51	0		1954	2	F33	2006	18	2	Y
1380	I63-I64	2005	51	0		1954	2	F34	2006	18	4	Y
1381	I63-I64	2014	70	1		1944	2	F33	2004	18	14	Y
1382	I63-I64	2014	70	1		1944	2	F34	2006	18	1	Y
1383	I63-I64	2013	51	0		1962	1	F34	2014	95	1	N
1384	I63-I64	2008	66	1		1942	1	F32	2006	18	10	Y
1385	I63-I64	2009	76	1		1933	2	F32	2006	09	5	N
1386	I63-I64	2008	73	1		1935	2	F33	2007	18	1	Y
1387	I63-I64	2008	73	0		1935	2	F34	2013	46	2	N
1388	I63-I64	2010	65	1		1945	2	F32	2006	40	1	N
1389	I63-I64	2010	65	1		1945	2	F33	2007	18	3	Y
1390	I63-I64	2011	62	0		1949	1	F32	2015	18	1	Y
1391	I63-I64	2005	68	1		1937	2	F34	2004	09	4	N
1392	I63-I64	2010	54	1		1956	1	F34	2010	46	1	N
1393	I63-I64	2005	63	0		1942	2	F32	2005	35	1	Y
1394	I63-I64	2014	81	1		1933	2	F32	2005	18	2	Y
1395	I63-I64	2014	81	1		1933	2	F34	2004	09	2	N
1396	I63-I64	2016	58	1		1958	2	F34	2006	09	1	N
1397	I63-I64	2004	60	0		1944	2	F33	2005	18	1	Y
1398	I63-I64	2011	64	1		1947	2	F32	2007	09	1	N
1399	I63-I64	2004	79	0		1925	2	F32	2004	09	7	Y
1400	I63-I64	2010	71	1		1939	1	F32	2006	09	1	N
1401	I63-I64	2004	79	0		1925	2	F33	2008	18	4	Y
1402	I63-I64	2004	55	0		1949	2	F32	2004	09	6	Y
1403	I63-I64	2004	55	0		1949	2	F34	2008	18	10	Y
1404	I63-I64	2011	71	0		1940	2	F32	2012	18	1	Y
1405	I63-I64	2006	62	1		1944	2	F32	2005	35	16	Y
1406	I63-I64	2006	62	1		1944	2	F33	2005	35	1	Y
1407	I63-I64	2005	74	0		1931	1	F32	2005	09	10	Y
1408	I63-I64	2005	74	1		1931	1	F34	2004	09	1	N
1409	I63-I64	2005	49	0		1956	1	F32	2005	09	14	N
1410	I63-I64	2005	49	0		1956	1	F33	2007	09	1	N
1411	I63-I64	2005	49	0		1956	1	F34	2006	60	1	N
1412	I63-I64	2010	59	1		1951	1	F32	2005	18	2	Y
1413	I63-I64	2010	59	1		1951	1	F34	2007	18	1	Y
1414	I63-I64	2008	57	0		1951	1	F34	2013	09	1	N
1415	I63-I64	2005	63	1		1942	2	F32	2004	01	9	Y
1416	I63-I64	2015	47	1		1968	1	F32	2005	01	15	Y
1417	I63-I64	2015	47	1		1968	1	F33	2007	43	2	N
1418	I63-I64	2005	63	1		1942	2	F33	2004	01	4	Y
1419	I63-I64	2014	77	0		1937	2	F34	2014	09	2	N
1420	I63-I64	2005	70	0		1935	2	F32	2010	18	12	Y
1421	I63-I64	2016	60	1		1956	2	F31	2015	18	10	Y
1422	I63-I64	2016	60	1		1956	2	F32	2009	18	2	Y
1423	I63-I64	2016	60	1		1956	2	F33	2016	18	6	Y
1424	I63-I64	2005	51	1		1954	2	F32	2005	18	229	Y
1425	I63-I64	2005	51	1		1954	2	F33	2005	18	71	Y
1426	I63-I64	2004	80	0		1924	2	F32	2009	18	1	Y
1427	I63-I64	2007	62	0		1945	2	F32	2009	09	2	N
1428	I63-I64	2012	84	0		1928	1	F34	2013	01	1	N
1429	I63-I64	2010	83	1		1927	1	F32	2008	09	13	Y
1430	I63-I64	2009	62	0		1947	1	F32	2011	11	1	N
1431	I63-I64	2010	81	0		1929	2	F32	2010	01	1	N
1432	I63-I64	2010	81	1		1929	2	F33	2004	18	38	Y
1433	I63-I64	2016	42	1		1974	2	F33	2007	18	23	Y
1434	I63-I64	2016	42	1		1974	2	F34	2010	09	2	N
1435	I63-I64	2005	57	1		1948	1	F32	2004	09	4	Y
1436	I63-I64	2008	57	0		1951	2	F32	2008	01	8	Y
1437	I63-I64	2008	57	1		1951	2	F34	2005	09	1	N
1438	I63-I64	2004	65	0		1939	2	F34	2004	09	5	Y
1439	I63-I64	2004	54	0		1950	2	F32	2004	09	16	Y
1440	I63-I64	2004	54	0		1950	2	F33	2008	18	2	Y
1441	I63-I64	2004	54	1		1950	2	F34	2004	18	28	Y
1442	I63-I64	2004	54	0		1950	2	F39	2014	18	1	Y
1443	I63-I64	2010	55	1		1955	2	F32	2009	18	7	Y
1444	I63-I64	2010	55	1		1955	2	F33	2010	18	17	Y
1445	I63-I64	2006	71	0		1935	2	F33	2008	01	4	N
1446	I63-I64	2006	71	1		1935	2	F34	2004	90	2	N
1447	I63-I64	2006	60	0		1946	1	F32	2006	09	3	Y
1448	I63-I64	2012	72	0		1940	1	F32	2015	18	2	Y
1449	I63-I64	2004	67	0		1937	2	F31	2010	18	30	Y
1450	I63-I64	2004	67	0		1937	2	F32	2009	91	57	Y
1451	I63-I64	2006	81	1		1925	1	F32	2006	09	1	Y
1452	I63-I64	2009	65	0		1944	2	F32	2009	91	1	N
1453	I63-I64	2009	65	1		1944	2	F33	2004	18	137	Y
1454	I63-I64	2007	51	0		1956	1	F32	2016	01	1	N
1455	I63-I64	2005	76	1		1929	2	F33	2004	50	1	N
1456	I63-I64	2005	76	1		1929	2	F34	2004	18	4	Y
1457	I63-I64	2013	79	1		1934	1	F31	2006	18	1	N
1458	I63-I64	2013	79	0		1934	1	F32	2014	01	1	N
1459	I63-I64	2012	80	1		1932	2	F33	2006	18	13	Y
1460	I63-I64	2012	80	0		1932	2	F34	2012	09	1	N
1461	I63-I64	2006	73	1		1933	2	F32	2004	18	2	Y
1462	I63-I64	2006	73	1		1933	2	F33	2006	18	10	Y
1463	I63-I64	2004	48	0		1956	2	F32	2006	18	7	Y
1464	I63-I64	2007	74	0		1933	2	F32	2011	45	1	N
1465	I63-I64	2007	74	1		1933	2	F33	2007	18	14	Y
1466	I63-I64	2004	48	0		1956	2	F33	2007	18	24	Y
1467	I63-I64	2010	68	1		1942	2	F32	2004	09	6	Y
1468	I63-I64	2010	68	1		1942	2	F33	2007	18	33	Y
1469	I63-I64	2010	68	1		1942	2	F34	2007	09	7	Y
1470	I63-I64	2005	80	0		1925	1	F33	2009	01	1	N
1471	I63-I64	2015	48	1		1967	2	F31	2015	18	20	Y
1472	I63-I64	2015	48	1		1967	2	F32	2013	18	2	Y
1473	I63-I64	2015	48	1		1967	2	F33	2013	50	15	Y
1474	I63-I64	2015	48	1		1967	2	F34	2004	09	6	N
1475	I63-I64	2014	72	1		1942	2	F33	2014	18	4	Y
1476	I63-I64	2006	71	0		1935	1	F34	2007	35	1	Y
1477	I63-I64	2005	59	0		1946	2	F32	2005	01	1	N
1478	I63-I64	2008	40	1		1968	2	F32	2005	18	12	Y
1479	I63-I64	2008	40	1		1968	2	F33	2007	18	30	Y
1480	I63-I64	2008	63	0		1945	2	F32	2008	09	1	Y
1481	I63-I64	2011	59	0		1952	2	F34	2016	18	1	Y
1482	I63-I64	2008	93	1		1915	2	F34	2006	01	1	N
1483	I63-I64	2014	79	1		1935	2	F34	2004	09	1	N
1484	I63-I64	2010	81	1		1929	1	F32	2004	18	18	Y
1485	I63-I64	2011	80	0		1931	2	F32	2011	01	1	N
1486	I63-I64	2014	76	1		1938	1	F32	2012	14	1	N
1487	I63-I64	2007	59	1		1948	2	F34	2007	09	12	N
1488	I63-I64	2015	80	1		1935	2	F34	2007	09	3	N
1489	I63-I64	2005	49	0		1956	2	F33	2010	18	2	Y
1490	I63-I64	2004	57	0		1947	2	F32	2004	09	1	N
1491	I63-I64	2004	57	0		1947	2	F34	2005	09	1	N
1492	I63-I64	2013	68	1		1945	1	F32	2004	16	1	N
1493	I63-I64	2016	82	1		1934	2	F31	2007	18	1	Y
1494	I63-I64	2016	82	1		1934	2	F32	2006	18	7	Y
1495	I63-I64	2004	53	0		1951	2	F32	2004	35	2	N
1496	I63-I64	2004	55	0		1949	1	F33	2006	18	4	Y
1497	I63-I64	2004	55	0		1949	1	F38	2015	01	1	N
1498	I63-I64	2005	58	1		1947	1	F32	2005	18	8	Y
1499	I63-I64	2005	58	0		1947	1	F33	2007	01	1	N
1500	I63-I64	2009	75	0		1934	2	F32	2009	22	2	Y
1501	I63-I64	2013	83	1		1930	1	F32	2008	09	1	N
1502	I63-I64	2007	40	1		1967	2	F32	2007	45	16	N
1503	I63-I64	2007	40	0		1967	2	F33	2010	45	7	Y
1504	I63-I64	2010	78	0		1932	2	F32	2014	37	1	N
1505	I63-I64	2004	81	0		1923	1	F39	2004	01	1	N
1506	I63-I64	2004	61	1		1943	2	F32	2004	09	1	N
1507	I63-I64	2007	67	1		1940	1	F32	2007	18	8	Y
1508	I63-I64	2007	67	0		1940	1	F33	2011	18	5	Y
1509	I63-I64	2008	52	1		1956	1	F32	2006	60	2	N
1510	I63-I64	2008	52	1		1956	1	F33	2004	18	47	Y
1511	I63-I64	2006	76	0		1930	1	F32	2009	35	1	Y
1512	I63-I64	2012	61	1		1951	2	F32	2010	09	7	Y
1513	I63-I64	2012	61	1		1951	2	F33	2010	09	1	N
1514	I63-I64	2016	61	1		1955	1	F32	2016	18	4	Y
1515	I63-I64	2008	62	0		1946	1	F34	2008	09	5	N
1516	I63-I64	2010	76	1		1934	2	F32	2006	09	1	N
1517	I63-I64	2015	74	1		1941	2	F32	2005	09	4	N
1518	I63-I64	2015	74	1		1941	2	F33	2004	18	40	Y
1519	I63-I64	2004	86	0		1918	2	F32	2005	28	11	Y
1520	I63-I64	2008	66	1		1942	2	F31	2007	18	3	Y
1521	I63-I64	2008	66	1		1942	2	F32	2007	18	9	Y
1522	I63-I64	2008	66	0		1942	2	F34	2008	18	1	Y
1523	I63-I64	2014	75	1		1939	2	F33	2010	18	18	Y
1524	I63-I64	2004	69	0		1935	2	F32	2014	09	2	N
1525	I63-I64	2004	69	0		1935	2	F34	2004	09	3	Y
1526	I63-I64	2004	86	1		1918	2	F34	2004	18	2	Y
1527	I63-I64	2004	93	0		1911	2	F30	2004	19	1	N
1528	I63-I64	2004	69	1		1935	1	F32	2004	18	8	Y
1529	I63-I64	2011	64	0		1947	2	F34	2012	09	1	Y
1530	I63-I64	2008	79	1		1929	2	F32	2007	18	1	Y
1531	I63-I64	2013	57	1		1956	2	F32	2004	18	27	Y
1532	I63-I64	2009	63	1		1946	2	F34	2007	09	11	N
1533	I63-I64	2013	57	1		1956	2	F33	2004	18	67	Y
1534	I63-I64	2013	57	1		1956	2	F34	2004	09	2	N
1535	I63-I64	2004	63	0		1941	1	F32	2006	09	1	N
1536	I63-I64	2012	45	1		1967	1	F34	2007	09	41	N
1537	I63-I64	2004	60	0		1944	1	F34	2004	18	3	Y
1538	I63-I64	2008	59	0		1949	1	F32	2009	60	1	N
1539	I63-I64	2004	72	0		1932	2	F32	2005	18	2	Y
1540	I63-I64	2016	89	1		1927	1	F32	2004	35	1	Y
1541	I63-I64	2016	89	1		1927	1	F33	2004	56	2	N
1542	I63-I64	2006	82	1		1924	2	F32	2004	18	34	Y
1543	I63-I64	2006	82	1		1924	2	F33	2006	15	1	N
1544	I63-I64	2008	81	0		1927	2	F34	2008	91	1	N
1545	I63-I64	2016	59	1		1957	1	F32	2009	18	29	Y
1546	I63-I64	2016	59	1		1957	1	F34	2007	18	2	Y
1547	I63-I64	2012	59	0		1953	1	F32	2013	09	13	Y
1548	I63-I64	2012	59	1		1953	1	F34	2011	09	4	N
1549	I63-I64	2004	78	0		1926	2	F32	2004	18	4	N
1550	I63-I64	2004	78	0		1926	2	F38	2004	91	2	N
1551	I63-I64	2006	68	1		1938	2	F32	2005	18	5	Y
1552	I63-I64	2006	68	0		1938	2	F33	2011	18	9	Y
1553	I63-I64	2004	49	0		1955	2	F32	2004	09	3	Y
1554	I63-I64	2004	49	0		1955	2	F34	2004	09	1	Y
1555	I63-I64	2005	60	1		1945	1	F33	2005	09	2	N
1556	I63-I64	2004	68	1		1936	2	F38	2004	09	1	Y
1557	I63-I64	2009	61	1		1948	2	F32	2004	18	11	Y
1558	I63-I64	2004	83	0		1921	1	F32	2004	09	2	Y
1559	I63-I64	2007	45	0		1962	2	F32	2010	09	59	N
1560	I63-I64	2007	45	1		1962	2	F34	2007	09	9	N
1561	I63-I64	2006	69	0		1937	1	F34	2007	18	4	Y
1562	I63-I64	2010	70	0		1940	2	F32	2011	09	2	Y
1563	I63-I64	2004	76	0		1928	2	F32	2004	09	1	Y
1564	I63-I64	2004	56	0		1948	2	F34	2005	35	3	Y
1565	I63-I64	2005	71	0		1934	1	F32	2005	09	8	Y
1566	I63-I64	2006	63	0		1943	2	F31	2014	18	29	Y
1567	I63-I64	2006	63	0		1943	2	F32	2006	09	4	Y
1568	I63-I64	2006	63	1		1943	2	F34	2004	09	53	Y
1569	I63-I64	2010	63	1		1947	2	F32	2004	09	3	N
1570	I63-I64	2010	63	0		1947	2	F34	2014	18	1	Y
1571	I63-I64	2005	73	1		1932	1	F32	2004	01	3	N
1572	I63-I64	2005	73	0		1932	1	F34	2005	35	2	Y
1573	I63-I64	2012	58	1		1954	1	F32	2009	18	28	Y
1574	I63-I64	2011	76	1		1935	2	F31	2006	18	23	Y
1575	I63-I64	2011	76	1		1935	2	F33	2008	01	1	N
1576	I63-I64	2011	76	1		1935	2	F34	2004	18	25	Y
1577	I63-I64	2007	85	0		1922	2	F32	2007	09	4	Y
1578	I63-I64	2008	86	0		1922	2	F31	2009	29	2	N
1579	I63-I64	2008	86	0		1922	2	F32	2009	18	6	Y
1580	I63-I64	2005	76	0		1929	2	F32	2006	02	2	N
1581	I63-I64	2008	70	0		1938	2	F32	2011	09	7	Y
1582	I63-I64	2011	71	1		1940	1	F32	2009	18	3	N
1583	I63-I64	2011	71	1		1940	1	F33	2008	18	4	Y
1584	I63-I64	2014	58	1		1956	1	F31	2007	18	30	Y
1585	I63-I64	2014	58	1		1956	1	F33	2007	18	3	Y
1586	I63-I64	2004	47	1		1957	2	F32	2004	09	2	N
1587	I63-I64	2004	47	0		1957	2	F34	2006	09	5	N
1588	I63-I64	2010	60	0		1950	2	F31	2012	18	5	Y
1589	I63-I64	2010	60	1		1950	2	F32	2005	18	4	Y
1590	I63-I64	2010	60	1		1950	2	F33	2004	18	61	Y
1591	I63-I64	2010	60	0		1950	2	F34	2012	18	4	Y
1592	I63-I64	2007	61	0		1946	1	F33	2012	18	2	Y
1593	I63-I64	2013	77	1		1936	2	F32	2005	18	19	Y
1594	I63-I64	2013	77	1		1936	2	F33	2006	07	1	N
1595	I63-I64	2007	57	1		1950	2	F32	2004	11	22	N
1596	I63-I64	2007	57	0		1950	2	F33	2007	57	8	N
1597	I63-I64	2007	57	1		1950	2	F34	2004	91	1	N
1598	I63-I64	2014	67	1		1947	2	F33	2010	18	1	Y
1599	I63-I64	2004	55	0		1949	2	F33	2004	09	103	Y
1600	I63-I64	2004	55	1		1949	2	F34	2004	18	19	Y
1601	I63-I64	2004	66	1		1938	2	F32	2004	09	14	Y
1602	I63-I64	2004	66	0		1938	2	F33	2007	09	5	N
1603	I63-I64	2014	75	1		1939	2	F31	2013	18	4	Y
1604	I63-I64	2014	75	1		1939	2	F32	2004	18	33	Y
1605	I63-I64	2014	75	1		1939	2	F33	2006	18	60	Y
1606	I63-I64	2005	68	0		1937	2	F32	2007	37	1	N
1607	I63-I64	2005	68	0		1937	2	F34	2015	18	2	Y
1608	I63-I64	2005	64	0		1941	1	F32	2008	18	1	Y
1609	I63-I64	2006	43	0		1963	1	F31	2007	45	8	N
1610	I63-I64	2009	42	0		1967	1	F32	2010	18	1	Y
1611	I63-I64	2004	80	0		1924	1	F32	2005	90	1	N
1612	I63-I64	2005	64	1		1941	1	F34	2004	09	16	Y
1613	I63-I64	2004	77	0		1927	1	F33	2006	35	2	N
1614	I63-I64	2009	75	1		1934	1	F32	2004	09	1	Y
1615	I63-I64	2015	73	1		1942	2	F33	2015	18	2	Y
1616	I63-I64	2004	81	1		1923	2	F32	2004	09	10	Y
1617	I63-I64	2004	81	0		1923	2	F34	2007	18	2	Y
1618	I63-I64	2007	76	1		1931	2	F32	2004	40	2	N
1619	I63-I64	2016	87	0		1929	2	F33	2016	09	2	Y
1620	I63-I64	2008	47	0		1961	2	F31	2010	18	38	Y
1621	I63-I64	2008	47	0		1961	2	F32	2010	18	60	Y
1622	I63-I64	2008	47	0		1961	2	F34	2010	46	2	Y
1623	I63-I64	2004	84	0		1920	2	F39	2004	01	1	N
1624	I63-I64	2013	63	1		1950	1	F32	2004	18	17	Y
1625	I63-I64	2013	63	1		1950	1	F33	2005	18	15	Y
1626	I63-I64	2013	63	1		1950	1	F34	2006	18	1	Y
1627	I63-I64	2004	62	0		1942	2	F34	2004	09	8	Y
1628	I63-I64	2004	77	0		1927	1	F32	2005	09	10	Y
1629	I63-I64	2010	72	0		1938	1	F33	2011	18	9	Y
1630	I63-I64	2004	50	0		1954	2	F34	2009	18	3	Y
1631	I63-I64	2013	63	1		1950	2	F32	2005	50	2	N
1632	I63-I64	2013	63	1		1950	2	F33	2004	18	10	Y
1633	I63-I64	2013	63	1		1950	2	F34	2005	18	6	Y
1634	I63-I64	2010	45	0		1965	1	F31	2014	18	5	Y
1635	I63-I64	2010	45	0		1965	1	F32	2013	18	11	Y
1636	I63-I64	2014	74	0		1940	2	F32	2014	09	3	N
1637	I63-I64	2007	73	0		1934	2	F34	2007	31	1	N
1638	I63-I64	2004	59	0		1945	2	F32	2014	18	5	Y
1639	I63-I64	2004	59	0		1945	2	F33	2015	18	1	N
1640	I63-I64	2004	59	0		1945	2	F34	2009	18	16	Y
1641	I63-I64	2012	58	1		1954	2	F31	2004	18	1	Y
1642	I63-I64	2012	58	1		1954	2	F32	2007	18	2	Y
1643	I63-I64	2012	58	1		1954	2	F33	2007	18	17	Y
1644	I63-I64	2012	58	1		1954	2	F34	2004	18	28	Y
1645	I63-I64	2008	61	1		1947	2	F32	2006	19	7	Y
1646	I63-I64	2008	61	1		1947	2	F33	2005	18	10	Y
1647	I63-I64	2008	61	1		1947	2	F34	2005	09	1	Y
1648	I63-I64	2008	46	0		1962	2	F31	2008	18	20	Y
1649	I63-I64	2009	67	0		1942	2	F34	2013	46	1	N
1650	I63-I64	2004	63	0		1941	1	F32	2004	35	3	N
1651	I63-I64	2014	77	0		1937	2	F32	2016	01	1	N
1652	I63-I64	2007	62	1		1945	2	F34	2004	09	22	N
1653	I63-I64	2016	89	0		1927	2	F33	2016	18	1	Y
1654	I63-I64	2005	70	0		1935	2	F34	2006	09	5	Y
1655	I63-I64	2009	45	1		1964	2	F32	2006	18	2	Y
1656	I63-I64	2009	45	1		1964	2	F33	2006	18	72	Y
1657	I63-I64	2009	45	1		1964	2	F34	2007	18	5	Y
1658	I63-I64	2011	66	0		1945	2	F32	2011	09	11	Y
1659	I63-I64	2004	78	0		1926	1	F32	2004	09	4	Y
1660	I63-I64	2008	46	1		1962	2	F32	2004	18	5	Y
1661	I63-I64	2008	46	1		1962	2	F34	2004	01	22	Y
1662	I63-I64	2015	63	1		1952	1	F34	2011	18	1	Y
1663	I63-I64	2005	69	0		1936	2	F32	2006	01	18	N
1664	I63-I64	2004	55	0		1949	1	F32	2004	18	1	Y
1665	I63-I64	2015	86	0		1929	2	F31	2016	18	4	Y
1666	I63-I64	2004	68	1		1936	1	F32	2004	18	1	Y
1667	I63-I64	2004	68	1		1936	1	F34	2004	18	2	Y
1668	I63-I64	2010	57	1		1953	2	F31	2010	18	5	Y
1669	I63-I64	2010	57	1		1953	2	F32	2010	18	2	Y
1670	I63-I64	2010	57	1		1953	2	F34	2010	18	2	Y
1671	I63-I64	2007	77	0		1930	2	F32	2007	22	1	N
1672	I63-I64	2012	68	1		1944	2	F32	2004	18	21	Y
1673	I63-I64	2012	68	1		1944	2	F34	2004	18	3	Y
1674	I63-I64	2015	86	1		1929	2	F32	2009	18	3	Y
1675	I63-I64	2015	86	1		1929	2	F33	2008	18	15	Y
1676	I63-I64	2004	53	0		1951	1	F33	2005	09	1	N
1677	I63-I64	2011	66	1		1945	1	F32	2006	01	2	N
1678	I63-I64	2005	71	0		1934	2	F34	2005	09	3	Y
1679	I63-I64	2005	71	1		1934	2	F39	2005	09	2	N
1680	I63-I64	2007	58	1		1949	2	F32	2004	09	1	N
1681	I63-I64	2007	76	1		1931	2	F32	2006	18	2	Y
1682	I63-I64	2005	70	0		1935	1	F32	2005	09	1	Y
1683	I63-I64	2005	70	1		1935	1	F33	2004	18	10	Y
1684	I63-I64	2005	53	1		1952	1	F33	2004	18	7	Y
1685	I63-I64	2005	53	1		1952	1	F34	2004	18	3	Y
1686	I63-I64	2013	80	1		1933	2	F32	2005	09	1	N
1687	I63-I64	2007	76	1		1931	2	F33	2006	18	17	Y
1688	I63-I64	2004	56	0		1948	2	F32	2006	18	2	Y
1689	I63-I64	2013	91	0		1922	2	F32	2013	46	2	N
1690	I63-I64	2009	65	0		1944	2	F34	2016	01	2	N
1691	I63-I64	2009	51	0		1958	2	F32	2009	18	1	Y
1692	I63-I64	2005	52	0		1953	2	F32	2005	09	4	N
1693	I63-I64	2005	52	0		1953	2	F33	2007	09	17	Y
1694	I63-I64	2005	52	0		1953	2	F34	2005	09	1	N
1695	I63-I64	2004	50	0		1954	2	F31	2007	18	25	Y
1696	I63-I64	2012	62	1		1950	1	F32	2005	18	2	Y
1697	I63-I64	2004	57	0		1947	2	F34	2006	09	1	N
1698	I63-I64	2004	50	0		1954	2	F32	2004	35	12	N
1699	I63-I64	2010	73	1		1937	2	F32	2004	09	13	N
1700	I63-I64	2005	74	0		1931	1	F32	2005	35	4	Y
1701	I63-I64	2008	57	0		1951	2	F32	2015	18	1	Y
1702	I63-I64	2010	54	0		1956	2	F32	2011	18	2	Y
1703	I63-I64	2015	56	1		1959	2	F31	2009	18	28	Y
1704	I63-I64	2015	56	1		1959	2	F33	2008	18	5	Y
1705	I63-I64	2004	50	0		1954	2	F33	2007	18	15	Y
1706	I63-I64	2015	56	1		1959	2	F34	2009	18	1	Y
1707	I63-I64	2004	50	0		1954	2	F38	2006	09	2	Y
1708	I63-I64	2011	44	0		1967	1	F38	2012	09	2	N
1709	I63-I64	2004	49	0		1955	1	F34	2005	09	1	Y
1710	I63-I64	2005	49	0		1956	1	F32	2005	09	1	Y
1711	I63-I64	2010	77	1		1933	2	F32	2008	18	1	Y
1712	I63-I64	2007	75	1		1932	1	F32	2004	18	20	Y
1713	I63-I64	2012	60	0		1952	1	F32	2013	09	2	N
1714	I63-I64	2007	63	1		1944	2	F32	2004	09	35	Y
1715	I63-I64	2007	63	0		1944	2	F33	2014	22	3	N
1716	I63-I64	2015	83	1		1932	2	F32	2009	01	1	N
1717	I63-I64	2004	58	0		1946	2	F32	2005	35	1	N
1718	I63-I64	2004	58	0		1946	2	F33	2008	18	15	Y
1719	I63-I64	2004	58	0		1946	2	F34	2005	18	2	Y
1720	I63-I64	2007	63	0		1944	2	F39	2015	18	1	N
1721	I63-I64	2013	87	0		1926	2	F32	2015	18	1	Y
1722	I63-I64	2010	49	0		1961	1	F33	2012	18	52	Y
1723	I63-I64	2004	70	0		1934	2	F34	2009	09	1	N
1724	I63-I64	2004	71	1		1933	2	F34	2004	09	1	Y
1725	I63-I64	2007	69	1		1938	1	F30	2007	18	1	Y
1726	I63-I64	2007	69	1		1938	1	F31	2004	18	21	Y
1727	I63-I64	2010	49	0		1961	1	F32	2011	18	17	Y
1728	I63-I64	2010	59	0		1951	1	F31	2016	45	1	N
1729	I63-I64	2010	59	1		1951	1	F38	2010	18	33	Y
1730	I63-I64	2011	76	1		1935	2	F34	2004	09	8	N
1731	I63-I64	2006	59	0		1947	1	F32	2009	18	1	Y
1732	I63-I64	2006	78	0		1928	2	F34	2007	90	1	N
1733	I63-I64	2006	53	0		1953	1	F32	2006	22	5	Y
1734	I63-I64	2016	80	1		1936	2	F32	2010	18	2	Y
1735	I63-I64	2008	68	1		1940	2	F34	2004	09	8	N
1736	I63-I64	2010	89	1		1921	2	F32	2009	18	1	Y
1737	I63-I64	2008	75	0		1933	2	F32	2010	18	3	Y
1738	I63-I64	2008	75	1		1933	2	F34	2005	18	2	Y
1739	I63-I64	2014	69	0		1945	1	F32	2015	18	2	Y
1740	I63-I64	2014	79	0		1935	2	F32	2014	09	1	N
1741	I63-I64	2007	64	1		1943	1	F34	2007	31	2	Y
1742	I63-I64	2005	52	1		1953	1	F32	2005	18	4	Y
1743	I63-I64	2005	52	0		1953	1	F33	2006	18	16	Y
1744	I63-I64	2006	69	0		1937	1	F32	2011	09	9	N
1745	I63-I64	2005	54	0		1951	1	F33	2005	18	4	Y
1746	I63-I64	2004	70	0		1934	1	F32	2016	18	2	Y
1747	I63-I64	2004	70	0		1934	1	F34	2007	09	1	N
1748	I63-I64	2004	68	0		1936	1	F32	2004	22	4	Y
1749	I63-I64	2004	68	0		1936	1	F33	2006	31	1	N
1750	I63-I64	2004	68	0		1936	1	F34	2006	35	1	Y
1751	I63-I64	2008	81	1		1927	2	F32	2004	09	2	N
1752	I63-I64	2004	53	0		1951	1	F32	2004	09	1	N
1753	I63-I64	2004	53	1		1951	1	F34	2004	18	36	Y
1754	I63-I64	2009	80	0		1929	2	F32	2010	46	2	N
1755	I63-I64	2004	63	0		1941	1	F34	2004	35	8	Y
1756	I63-I64	2014	68	1		1946	2	F32	2009	18	7	Y
1757	I63-I64	2014	68	1		1946	2	F33	2004	18	12	Y
1758	I63-I64	2014	68	1		1946	2	F34	2009	01	2	N
1759	I63-I64	2009	75	1		1934	2	F32	2009	09	25	Y
1760	I63-I64	2004	81	0		1923	2	F34	2004	09	2	N
1761	I63-I64	2013	74	0		1939	1	F34	2015	09	2	Y
1762	I63-I64	2008	54	0		1954	2	F33	2009	18	22	Y
1763	I63-I64	2008	54	0		1954	2	F38	2009	60	1	N
1764	I63-I64	2008	54	0		1954	2	F39	2009	18	1	Y
1765	I63-I64	2004	68	0		1936	1	F32	2015	18	7	Y
1766	I63-I64	2015	52	1		1963	2	F32	2013	01	1	N
1767	I63-I64	2015	52	1		1963	2	F33	2011	18	10	Y
1768	I63-I64	2014	51	0		1963	2	F34	2016	09	1	Y
1769	I63-I64	2010	59	1		1951	2	F32	2006	60	1	N
1770	I63-I64	2010	59	1		1951	2	F33	2005	18	32	Y
1771	I63-I64	2010	59	1		1951	2	F34	2005	18	12	Y
1772	I63-I64	2014	76	0		1938	1	F34	2016	09	2	N
1773	I63-I64	2012	57	1		1955	2	F31	2006	18	31	Y
1774	I63-I64	2012	57	1		1955	2	F32	2004	18	13	Y
1775	I63-I64	2012	57	1		1955	2	F33	2005	60	6	Y
1776	I63-I64	2012	57	1		1955	2	F34	2005	40	2	N
1777	I63-I64	2004	64	0		1940	2	F32	2004	37	3	N
1778	I63-I64	2014	60	1		1954	2	F32	2004	09	2	Y
1779	I63-I64	2014	60	1		1954	2	F34	2012	22	1	N
1780	I63-I64	2011	86	0		1925	2	F38	2012	01	7	N
1781	I63-I64	2005	52	0		1953	2	F33	2014	50	1	N
1782	I63-I64	2008	73	0		1935	2	F34	2010	09	2	N
1783	I63-I64	2007	76	0		1931	2	F32	2008	09	1	Y
1784	I63-I64	2007	76	0		1931	2	F33	2013	18	18	Y
1785	I63-I64	2007	76	1		1931	2	F38	2004	18	1	Y
1786	I63-I64	2004	51	0		1953	1	F33	2004	35	1	Y
1787	I63-I64	2011	47	0		1964	2	F31	2011	18	20	Y
1788	I63-I64	2011	47	1		1964	2	F32	2008	18	40	Y
1789	I63-I64	2011	47	1		1964	2	F33	2007	18	39	Y
1790	I63-I64	2011	47	1		1964	2	F34	2009	09	6	N
1791	I63-I64	2004	71	0		1933	2	F32	2004	30	1	N
1792	I63-I64	2009	67	1		1942	2	F32	2004	18	1	Y
1793	I63-I64	2009	67	1		1942	2	F33	2004	18	2	Y
1794	I63-I64	2004	78	0		1926	2	F30	2014	18	1	Y
1795	I63-I64	2004	78	0		1926	2	F32	2005	35	28	Y
1796	I63-I64	2011	72	1		1939	2	F32	2004	18	15	Y
1797	I63-I64	2012	49	1		1963	2	F31	2011	71	27	Y
1798	I63-I64	2012	49	1		1963	2	F32	2010	46	4	Y
1799	I63-I64	2012	49	1		1963	2	F34	2008	18	57	Y
1800	I63-I64	2014	80	1		1934	2	F32	2005	01	22	Y
1801	I63-I64	2008	44	0		1964	2	F32	2010	18	3	Y
1802	I63-I64	2008	44	0		1964	2	F34	2009	09	2	Y
1803	I63-I64	2006	60	0		1946	1	F34	2008	40	4	N
1804	I63-I64	2007	84	1		1923	2	F32	2007	01	50	Y
1805	I63-I64	2006	69	0		1937	1	F34	2006	35	2	Y
1806	I63-I64	2014	60	0		1954	1	F32	2015	18	2	Y
1807	I63-I64	2004	74	1		1930	2	F32	2004	18	58	Y
1808	I63-I64	2004	79	0		1925	1	F34	2005	22	5	N
1809	I63-I64	2004	50	1		1954	2	F34	2004	09	4	Y
1810	I63-I64	2012	42	1		1970	1	F32	2011	18	3	Y
1811	I63-I64	2013	62	1		1951	2	F32	2006	01	2	N
1812	I63-I64	2013	62	1		1951	2	F33	2004	18	82	Y
1813	I63-I64	2013	62	1		1951	2	F34	2006	18	8	Y
1814	I63-I64	2005	64	0		1941	2	F34	2005	09	1	Y
1815	I63-I64	2004	55	0		1949	1	F32	2005	18	1	Y
1816	I63-I64	2004	55	0		1949	1	F33	2007	18	16	Y
1817	I63-I64	2006	70	0		1936	2	F32	2015	18	2	Y
1818	I63-I64	2011	59	1		1952	2	F32	2008	40	3	Y
1819	I63-I64	2006	58	0		1948	1	F34	2006	09	1	Y
1820	I63-I64	2014	75	1		1939	2	F32	2012	18	4	Y
1821	I63-I64	2014	75	1		1939	2	F34	2012	01	1	N
1822	I63-I64	2008	54	0		1954	2	F32	2009	09	1	N
1823	I63-I64	2006	71	0		1935	2	F32	2006	09	1	Y
1824	I63-I64	2004	83	0		1921	2	F32	2004	35	15	Y
1825	I63-I64	2004	83	0		1921	2	F34	2006	09	1	Y
1826	I63-I64	2013	68	1		1945	2	F32	2004	09	3	Y
1827	I63-I64	2013	68	1		1945	2	F33	2011	18	1	Y
1828	I63-I64	2013	68	1		1945	2	F34	2006	18	41	Y
1829	I63-I64	2007	63	1		1944	2	F32	2005	15	2	N
1830	I63-I64	2011	61	1		1950	2	F34	2004	40	2	N
1831	I63-I64	2011	76	0		1935	2	F32	2012	18	2	Y
1832	I63-I64	2009	68	0		1941	2	F32	2009	09	25	Y
1833	I63-I64	2010	67	1		1943	2	F31	2006	18	14	Y
1834	I63-I64	2010	67	1		1943	2	F32	2004	18	23	Y
1835	I63-I64	2007	68	1	NO	1939	2	F34	2005	09	5	Y
1836	I63-I64	2007	72	0		1935	1	F32	2007	09	1	Y
1837	I63-I64	2007	72	0		1935	1	F34	2009	09	4	Y
1838	I63-I64	2009	83	1		1926	2	F32	2009	44	1	N
1839	I63-I64	2009	64	0		1945	1	F31	2013	18	3	Y
1840	I63-I64	2009	83	1		1926	2	F33	2005	01	5	N
1841	I63-I64	2009	64	0		1945	1	F32	2009	22	3	N
1842	I63-I64	2009	64	0		1945	1	F34	2015	50	1	N
1843	I63-I64	2014	71	0		1943	1	F31	2014	18	8	Y
1844	I63-I64	2009	49	0		1960	1	F32	2015	01	3	N
1845	I63-I64	2005	52	1		1953	2	F32	2004	09	4	N
1846	I63-I64	2008	50	0		1958	2	F32	2009	18	21	Y
1847	I63-I64	2009	50	1		1959	2	F32	2006	09	7	Y
1848	I63-I64	2008	55	0		1953	2	F33	2008	18	50	Y
1849	I63-I64	2008	55	1		1953	2	F34	2006	18	2	Y
1850	I63-I64	2013	62	1		1951	1	F32	2013	46	6	Y
1851	I63-I64	2014	69	1		1945	2	F32	2006	18	44	Y
1852	I63-I64	2006	63	0		1943	1	F32	2007	91	9	N
1853	I63-I64	2006	63	1		1943	1	F38	2006	09	2	Y
1854	I63-I64	2012	64	1		1948	2	F32	2006	18	2	Y
1855	I63-I64	2012	64	1		1948	2	F33	2005	18	42	Y
1856	I63-I64	2012	64	0		1948	2	F38	2016	18	1	Y
1857	I63-I64	2014	61	1		1953	2	F32	2005	09	12	N
1858	I63-I64	2009	55	1		1954	1	F34	2009	09	2	N
1859	I63-I64	2016	56	1		1960	1	F32	2004	01	1	N
1860	I63-I64	2014	61	1		1953	2	F33	2005	18	41	Y
1861	I63-I64	2005	82	0		1923	2	F32	2007	01	1	N
1862	I63-I64	2006	40	1		1966	2	F32	2005	19	14	Y
1863	I63-I64	2014	71	0		1943	2	F31	2014	18	19	Y
1864	I63-I64	2016	54	1		1962	2	F34	2015	40	2	Y
1865	I63-I64	2008	46	0		1962	2	F32	2009	09	2	N
1866	I63-I64	2008	46	0		1962	2	F34	2009	09	2	N
1867	I63-I64	2011	48	1		1963	2	F34	2004	09	8	Y
1868	I63-I64	2008	66	0		1942	2	F32	2015	18	13	Y
1869	I63-I64	2005	70	1		1935	1	F32	2004	46	1	N
1870	I63-I64	2006	89	1		1917	2	F32	2005	18	3	Y
1871	I63-I64	2010	70	0		1940	1	F32	2011	09	3	N
1872	I63-I64	2005	73	1		1932	1	F31	2004	18	23	Y
1873	I63-I64	2005	75	0		1930	2	F32	2016	18	2	Y
1874	I63-I64	2014	71	1		1943	2	F32	2014	18	1	Y
1875	I63-I64	2014	71	0		1943	2	F33	2016	18	3	Y
1876	I63-I64	2014	71	1		1943	2	F38	2014	31	2	Y
1877	I63-I64	2014	71	1		1943	2	F39	2014	71	8	N
1878	I63-I64	2004	59	0		1945	2	F32	2004	71	3	N
1879	I63-I64	2004	59	0		1945	2	F33	2005	18	1	Y
1880	I63-I64	2004	59	1		1945	2	F34	2004	71	1	N
1881	I63-I64	2008	51	0		1957	2	F31	2010	18	8	Y
1882	I63-I64	2008	51	0		1957	2	F32	2011	32	2	N
1883	I63-I64	2007	56	1		1951	2	F32	2004	18	39	Y
1884	I63-I64	2007	56	0		1951	2	F33	2007	91	5	N
1885	I63-I64	2010	63	0		1947	1	F32	2012	30	2	N
1886	I63-I64	2010	63	1		1947	1	F33	2004	18	32	Y
1887	I63-I64	2010	63	1		1947	1	F39	2004	01	3	N
1888	I63-I64	2007	76	0		1931	1	F32	2009	18	1	Y
1889	I63-I64	2006	47	0		1959	1	F33	2011	18	17	Y
1890	I63-I64	2008	86	1		1922	1	F32	2004	18	20	Y
1891	I63-I64	2007	60	0		1947	2	F32	2014	18	15	Y
1892	I63-I64	2004	42	0		1962	2	F32	2007	41	7	N
1893	I63-I64	2004	42	0		1962	2	F38	2007	29	1	N
1894	I63-I64	2010	67	1		1943	2	F38	2008	09	19	N
1895	I63-I64	2005	78	0		1927	1	F32	2005	22	1	N
1896	I63-I64	2005	75	0		1930	2	F32	2009	01	3	N
1897	I63-I64	2004	73	0		1931	2	F32	2004	09	3	N
1898	I63-I64	2004	73	0		1931	2	F33	2007	18	21	Y
1899	I63-I64	2008	78	0		1930	2	F32	2009	18	18	Y
1900	I63-I64	2008	78	0		1930	2	F33	2009	18	1	Y
1901	I63-I64	2009	81	0		1928	1	F32	2009	09	2	N
1902	I63-I64	2007	60	0		1947	2	F33	2015	18	5	Y
1903	I63-I64	2014	61	1		1953	2	F31	2009	18	12	Y
1904	I63-I64	2014	61	1		1953	2	F32	2004	50	29	Y
1905	I63-I64	2014	61	1		1953	2	F33	2010	18	1	Y
1906	I63-I64	2012	81	1		1931	2	F32	2005	09	4	Y
1907	I63-I64	2013	65	1		1948	2	F38	2013	18	11	Y
1908	I63-I64	2014	68	0		1946	1	F39	2015	18	1	Y
1909	I63-I64	2004	65	0		1939	1	F32	2008	01	5	N
1910	I63-I64	2005	80	1		1925	2	F32	2005	35	2	Y
1911	I63-I64	2010	56	1		1954	2	F32	2009	18	4	Y
1912	I63-I64	2011	74	0		1937	2	F32	2014	09	13	Y
1913	I63-I64	2010	79	1		1931	2	F32	2005	18	4	Y
1914	I63-I64	2009	64	0		1945	1	F32	2015	18	2	Y
1915	I63-I64	2012	68	0		1944	1	F32	2012	46	1	N
1916	I63-I64	2012	68	0		1944	1	F34	2012	18	1	Y
1917	I63-I64	2004	62	0		1942	2	F32	2006	18	2	Y
1918	I63-I64	2004	82	0		1922	1	F32	2009	18	1	Y
1919	I63-I64	2009	64	0		1945	1	F34	2014	09	2	Y
1920	I63-I64	2008	58	1		1950	2	F31	2004	18	2	N
1921	I63-I64	2013	55	1		1958	2	F32	2006	18	1	Y
1922	I63-I64	2005	76	1		1929	2	F32	2004	18	1	Y
1923	I63-I64	2005	76	1		1929	2	F34	2004	40	5	N
1924	I63-I64	2007	72	1		1935	2	F32	2006	09	6	N
1925	I63-I64	2006	64	1		1942	2	F32	2004	40	1	N
1926	I63-I64	2004	72	0		1932	2	F33	2006	09	1	N
1927	I63-I64	2004	77	0		1927	2	F32	2007	18	1	Y
1928	I63-I64	2004	77	0		1927	2	F34	2004	22	1	N
1929	I63-I64	2016	66	0		1950	2	F32	2016	01	1	N
1930	I63-I64	2015	87	0		1928	2	F34	2015	01	1	N
1931	I63-I64	2012	70	1		1942	2	F32	2012	09	4	N
1932	I63-I64	2004	79	0		1925	2	F32	2005	18	1	Y
1933	I63-I64	2004	50	0		1954	1	F32	2005	09	2	Y
1934	I63-I64	2004	50	0		1954	1	F39	2011	18	3	Y
1935	I63-I64	2012	70	1		1942	2	F34	2004	09	5	Y
1936	I63-I64	2007	43	0		1964	2	F32	2013	18	2	Y
1937	I63-I64	2007	43	0		1964	2	F33	2015	18	4	Y
1938	I63-I64	2007	43	0		1964	2	F39	2013	18	1	Y
1939	I63-I64	2015	76	1		1939	2	F31	2010	18	5	Y
1940	I63-I64	2015	76	1		1939	2	F33	2008	18	13	Y
1941	I63-I64	2004	46	0		1958	2	F33	2014	18	11	Y
1942	I63-I64	2012	90	1		1922	2	F39	2008	18	5	Y
1943	I63-I64	2011	50	0		1961	1	F32	2012	01	29	N
1944	I63-I64	2007	50	0		1957	1	F32	2007	45	63	N
1945	I63-I64	2007	50	0		1957	1	F33	2014	45	2	N
1946	I63-I64	2005	84	1		1921	2	F32	2004	01	1	N
1947	I63-I64	2005	84	1		1921	2	F33	2004	18	2	Y
1948	I63-I64	2004	64	0		1940	2	F32	2004	22	3	Y
1949	I63-I64	2008	81	0		1927	2	F33	2012	09	1	N
1950	I63-I64	2004	64	0		1940	2	F34	2015	01	1	N
1951	I63-I64	2016	78	1		1938	1	F32	2009	18	2	Y
1952	I63-I64	2014	60	1		1954	2	F32	2013	40	1	N
1953	I63-I64	2004	59	1		1945	2	F33	2004	09	6	N
1954	I63-I64	2006	55	0		1951	1	F32	2006	40	3	N
1955	I63-I64	2004	50	0		1954	2	F34	2006	09	16	Y
1956	I63-I64	2008	76	1		1932	2	F32	2004	01	8	Y
1957	I63-I64	2008	76	1		1932	2	F33	2004	18	28	Y
1958	I63-I64	2014	53	1		1961	2	F34	2010	35	1	Y
1959	I63-I64	2009	65	0		1944	2	F32	2010	18	19	Y
1960	I63-I64	2007	55	1		1952	1	F34	2004	09	25	Y
1961	I63-I64	2004	52	0		1952	1	F32	2006	09	5	N
1962	I63-I64	2010	81	1		1929	2	F31	2009	18	1	Y
1963	I63-I64	2010	82	1		1928	1	F32	2009	40	2	N
1964	I63-I64	2004	64	0		1940	2	F32	2009	18	8	Y
1965	I63-I64	2008	77	0		1931	2	F32	2008	09	2	N
1966	I63-I64	2008	77	1		1931	2	F34	2008	09	2	N
1967	I63-I64	2011	61	0		1950	1	F33	2011	18	1	Y
1968	I63-I64	2012	67	1		1945	2	F32	2007	18	11	Y
1969	I63-I64	2015	60	1		1955	2	F39	2015	46	1	N
1970	I63-I64	2010	60	0		1950	2	F33	2010	01	1	N
1971	I63-I64	2004	42	0		1962	1	F31	2004	18	99	Y
1972	I63-I64	2004	76	0		1928	2	F34	2004	09	2	Y
1973	I63-I64	2004	42	0		1962	1	F32	2005	19	1	N
1974	I63-I64	2004	58	0		1946	1	F32	2014	18	1	Y
1975	I63-I64	2016	58	1	YES	1958	1	F32	2009	18	2	Y
1976	I63-I64	2006	59	1		1947	2	F31	2004	09	2	N
1977	I63-I64	2006	59	0		1947	2	F32	2008	12	3	N
1978	I63-I64	2012	82	0		1930	2	F32	2013	18	1	Y
1979	I63-I64	2004	60	0		1944	1	F34	2005	09	1	Y
1980	I63-I64	2010	71	1		1939	2	F38	2006	09	1	Y
1981	I63-I64	2016	58	1	YES	1958	1	F33	2009	18	10	Y
1982	I63-I64	2007	47	0		1960	2	F33	2009	18	10	Y
1983	I63-I64	2007	47	0		1960	2	F34	2009	09	5	Y
1984	I63-I64	2004	70	0		1934	2	F32	2004	09	5	Y
1985	I63-I64	2004	70	0		1934	2	F34	2004	09	1	N
1986	I63-I64	2012	53	0		1959	1	F38	2013	09	6	N
1987	I63-I64	2004	67	0		1937	2	F32	2014	18	4	Y
1988	I63-I64	2009	50	0		1959	1	F32	2016	18	4	Y
1989	I63-I64	2004	78	0		1926	2	F32	2005	16	2	N
1990	I63-I64	2004	78	0		1926	2	F33	2005	31	1	N
1991	I63-I64	2014	72	0		1942	2	F32	2014	49	2	N
1992	I63-I64	2015	52	1		1963	2	F34	2004	09	54	Y
1993	I63-I64	2007	73	0		1934	2	F34	2007	09	6	N
1994	I63-I64	2005	65	0		1940	2	F32	2007	71	2	N
1995	I63-I64	2005	65	0		1940	2	F33	2007	09	15	Y
1996	I63-I64	2006	77	1		1929	2	F32	2005	09	5	Y
1997	I63-I64	2005	59	1		1946	2	F32	2004	18	12	Y
1998	I63-I64	2005	59	0		1946	2	F33	2013	18	10	Y
1999	I63-I64	2006	43	0		1963	2	F33	2014	09	3	N
[truncated: 976,908+ more rows]
